# Supplementary material for: Significant benefits of new communication technology for time delay management in STEMI patients
Source: PLoS One. 2018 Nov 2;13(11):e0205832. doi: 10.1371/journal.pone.0205832 (PMC6214513; doi:10.1371/journal.pone.0205832)
Supplement: S2 Supporting information — (XLSX) [file pone.0205832.s004.xlsx]

## Sheet: stemi
admission case	Pohlavie (M/Z)	Vek	Akútny (0/1)	STEMI (0/1)	AIM s BTR (0/1)	STEMI - po TL(0/1)	STEMI-prim.PKI(0/1)	STEMI-rescuePKI(0/1)	STEMI-odlož.PKI(0/1)	NAP (0/1)	NSTEMI (0/1)	Cievny prístup (F/R/B/RF)	Cievny uzáver (0/1)	Nález (0/N/H/1/2/3)	PKI (0/A/E)	PKI-DES(0/1)	PKI-Genous (0/1)	PKI cieva (0/H/1/2/3/B)	PKI-neúspech(0/1)	CABG (0/1)	Chlopňa (0/1)	Skia čas	FFR (0/1)	Integrilin(0/1)	Lekár (C/G/S/F/Fr/St/A)	poznámka	pain - EKG (min)	EKG - PKI (min)	admission-PKI (min)	admission-needle (min)	Help 1 (Lek + Pristup)	Help 2 (PKI)	Help 3 (Help1 + Help2)	Help 4 (Lek + PKI)	Help 5 (Pristup + PKI)	príjem-PKI (min)		pain- pki(min)
1275	M	80	1	1	0	0	1	0	0	0	0	R	0	2	A	1	0	1	0	0	0	7:57:00	0	0	A		30	107	17	10	A R	A/E	A R A/E	A A/E	R A/E			137
1282	Z	91	1	1	0	0	1	0	0	0	0	RF	0	3	A	1	0	1	0	0	0	20:14:00	0	0	A		214	106	40	12	A RF	A/E	A RF A/E	A A/E	RF A/E			320
1283	Z	84	1	1	0	0	1	0	0	0	0	R	0	3	A	0	0	1	0	0	0	14:04:00	0	0	S						S R	A/E	S R A/E	S A/E	R A/E			0
1284	Z	78	1	1	0	0	1	0	0	0	0	R	0	3	A	1	0	2	0	0	0	12:15:00	0	0	S						S R	A/E	S R A/E	S A/E	R A/E			0
1289	M	42	1	1	0	0	1	0	0	0	0	F	0	0	A	1	0	2	0	0	0	9:52:00	0	0	A		65	135	40	15	A F	A/E	A F A/E	A A/E	F A/E			200
1304	M	60	1	1	0	0	1	0	0	0	0	R	0	3	A	1	0	1	0	0	0	9:16:00	0	0	St	app STEMI	163	94	22	7	St R	A/E	St R A/E	St A/E	R A/E			257
1307	M	63	1	1	0	0	1	0	0	0	0	R	0	1	A	1	0	1	0	0	0	7:30:00	0	0	St	app STEMI	10	101	21	6	St R	A/E	St R A/E	St A/E	R A/E			111
1308	Z	87	1	1	0	0	1	0	0	0	0	F	0	2	A	0	0	1	0	0	0	5:05:00	0	0	St	app STEMI nefungovala, nemali internet.	223	104	16	5	St F	A/E	St F A/E	St A/E	F A/E			327
1309	M	56	1	1	0	0	1	0	0	0	0	R	0	1	A	1	0	1	0	0	0	9:04:00	0	1	F	Absorb RIA	68	70	20	11	F R	A/E	F R A/E	F A/E	R A/E			138
1310	M	64	1	1	0	0	1	0	0	0	0	R	0	2	A	1	0	2	0	0	0	16:33:00	0	1	F		170	120	20	10	F R	A/E	F R A/E	F A/E	R A/E			290
1317	M	71	1	1	0	0	1	0	0	0	0	R	0	2	A	1	0	3	0	0	0	12:19:00	0	0	A		136	120	23	10	A R	A/E	A R A/E	A A/E	R A/E			256
1318	M	61	1	1	0	0	1	0	0	0	0	R	0	1	A	1	0	1	0	0	0	1 day, 8:18:00	0	0	A		250	110	30	10	A R	A/E	A R A/E	A A/E	R A/E			360
1319	M	59	1	1	0	0	1	0	0	0	0	R	0	2	A	1	0	1	0	0	0	9:11:00	0	0	A		307	126	28	18	A R	A/E	A R A/E	A A/E	R A/E			433
1320	M	58	1	1	0	0	1	0	0	0	0	R	0	2	A	1	0	2	0	0	0	8:07:00	0	0	SA						SA R	A/E	SA R A/E	SA A/E	R A/E	?		0
1321	M	59	1	1	0	0	1	0	0	0	0	R	0	1	A	1	0	1	0	0	0	10:29:00	0	0	S		72	83	25	16	S R	A/E	S R A/E	S A/E	R A/E			155
1345	M	48	1	1	0	0	1	0	0	0	0	R	0	1	A	1	0	1	0	0	0	9:27:00	0	1	F		60	130	120	10	F R	A/E	F R A/E	F A/E	R A/E			190
1350	M	60	1	1	0	0	1	0	0	0	0	R	0	2	A	1	0	2	0	0	0	13:54:00	0	0	St	sek.transport STEMI?!	105	240	55	10	St R	A/E	St R A/E	St A/E	R A/E			345
1353	M	72	1	1	0	0	1	0	0	0	0	R	0	2	A	1	0	1	0	0	0	5:42:00	0	0	St	prim.transport	247	58	20	15	St R	A/E	St R A/E	St A/E	R A/E			305
1357	M	49	1	1	0	0	1	0	0	0	0	R	0	1	A	1	0	1	0	0	0	21:36:00	0	0	S						S R	A/E	S R A/E	S A/E	R A/E			0
1358	M	74	1	1	0	0	1	0	0	0	0	R	0	3	A	1	0	1	0	0	0	20:29:00	0	0	S		60	150	25	10	S R	A/E	S R A/E	S A/E	R A/E			210
1369	M	68	1	1	0	0	1	0	0	0	0	R	0	3	A	1	0	3	0	0	0	5:04:00	0	0	St		268	99	24	10	St R	A/E	St R A/E	St A/E	R A/E			367
1371	M	63	1	1	0	0	1	0	0	0	0	R	0	2	A	1	0	3	0	0	0	3:31:00	0	0	St	app STEMI	35	140	31	15	St R	A/E	St R A/E	St A/E	R A/E			175
1372	Z	75	1	1	0	0	1	0	0	0	0	F	0	2	A	0	0	1	1	0	0	10:50:00	0	0	St	UPV, KPR					St F	A/E	St F A/E	St A/E	F A/E	22		0
1373	M	73	1	1	0	0	1	0	0	0	0	F	0	3	A	0	0	3	0	0	0	1 day, 1:07:00	0	0	St		10	100	25	10	St F	A/E	St F A/E	St A/E	F A/E			110
1381	M	50	1	1	0	0	1	0	0	0	0	R	0	1	A	1	0	1	0	0	0	7:08:00	0	0	G		16	76	7	4	G R	A/E	G R A/E	G A/E	R A/E	20		92
1387	M	82	1	1	0	0	1	0	0	0	0	R	0	2	A	1	0	1	0	0	0	6:39:00	0	0	S						S R	A/E	S R A/E	S A/E	R A/E			0
1396	M	33	1	1	0	0	1	0	0	0	0	R	0	1	A	1	0	1	0	0	0	10:10:00	0	0	G		80	45	25	15	G R	A/E	G R A/E	G A/E	R A/E			125
1397	Z	82	1	1	0	0	1	0	0	0	0	R	0	1	A	0	0	1	1	0	0	1 day, 2:00:00	0	0	St		14	108	56	10	St R	A/E	St R A/E	St A/E	R A/E			122
1398	Z	63	1	1	0	0	1	0	0	0	0	F	0	2	A	1	0	1	0	0	0	3:31:00	0	0	St		43	77	20	6	St F	A/E	St F A/E	St A/E	F A/E			120
1408	M	65	1	1	0	0	1	0	0	0	0	R	0	2	A	1	0	1	0	0	0	20:03:00	0	0	A		49	79	8	5	A R	A/E	A R A/E	A A/E	R A/E			128
1409	M	60	1	1	0	0	1	0	0	0	0	F	0	2	A	0	0	2	0	0	0	8:36:00	0	0	S	OAIM					S F	A/E	S F A/E	S A/E	F A/E			0
1410	M	60	1	1	0	0	1	0	0	0	0	R	0	3	A	1	0	1	0	0	0	1 day, 4:04:00	0	0	S		152	87	14	5	S R	A/E	S R A/E	S A/E	R A/E			239
1411	M	85	1	1	0	0	1	0	0	0	0	R	0	2	A	1	0	1	0	0	0	9:36:00	0	0	G		85	95	30	20	G R	A/E	G R A/E	G A/E	R A/E			180
1414	Z	61	1	1	0	0	1	0	0	0	0	R	0	3	A	0	0	3	0	1	0	6:22:00	0	0	G						G R	A/E	G R A/E	G A/E	R A/E			0
1416	Z	66	1	0	1	0	1	0	0	0	0	R	0	1	A	0	0	1	0	0	0	15:04:00	0	0	A	POBA na gracilný RD1	58	86	24	9	A R	A/E	A R A/E	A A/E	R A/E	30		144
1421	M	58	1	1	0	0	1	0	0	0	0	R	0	2	A	1	0	1	0	0	0	17:02:00	0	0	StA		236	94	30	7	StA R	A/E	StA R A/E	StA A/E	R A/E	40		330
1430	Z	60	1	1	0	0	1	0	0	0	0	R	0	2	A	1	0	1900-01-01	0	0	0	14:49:00	0	0	S		25	36	26	13	S R	A/E	S R A/E	S A/E	R A/E			61
1437	M	63	1	1	0	0	1	0	0	0	0	R	0	1	A	0	0	1	1	1	0	11:51:00	0	0	A	uzáver RIA viac ako 24 hod.					A R	A/E	A R A/E	A A/E	R A/E			0
1438	M	63	1	1	0	0	1	0	0	0	0	R	0	2	A	1	0	1	0	0	0	10:06:00	0	0	A	pacient z KAIM	52	125	25	7	A R	A/E	A R A/E	A A/E	R A/E			177
1447	Z	94	1	1	0	0	1	0	0	0	0	F	0	3	0	0	0	0	0	0	0	2:10:00	0	0	St						St F	0	St F 0	St 0	F 0			0
1451	M	75	1	1	0	0	1	0	0	0	0	R	0	1	A	1	0	1	0	0	0	8:01:00	0	0	G		1	160	15	5	G R	A/E	G R A/E	G A/E	R A/E			161
1455	M	60	1	1	0	0	1	0	0	0	0	R	0	1	A	1	0	1	0	0	0	6:53:00	0	0	G		58	79	15	10	G R	A/E	G R A/E	G A/E	R A/E			137
1457	M	42	1	1	0	0	1	0	0	0	0	R	0	1	A	1	0	2	0	0	0	6:09:00	0	0	S		54	78	17	12	S R	A/E	S R A/E	S A/E	R A/E			132
1458	M	63	1	1	0	0	1	0	0	0	0	R	0	3	A	1	0	1	0	0	0	14:00:00	0	0	S		110	60	18	5	S R	A/E	S R A/E	S A/E	R A/E			170
1459	M	58	1	1	0	0	1	0	0	0	0	R	0	1	A	1	0	1	0	0	0	8:10:00	0	0	S		180	100	18	5	S R	A/E	S R A/E	S A/E	R A/E			280
1461	M	80	1	1	0	0	1	0	0	0	0	F	0	1	A	1	0	1	0	0	0	6:28:00	0	0	G		55	53	18	5	G F	A/E	G F A/E	G A/E	F A/E			108
1462	Z	75	1	0	1	0	1	0	0	0	0	R	0	2	A	1	0	2.3	0	0	0	12:14:00	0	0	G		326	104	20	10	G R	A/E	G R A/E	G A/E	R A/E	25		430
1463	M	64	1	1	0	0	1	0	0	0	0	F	0	1	A	1	0	3	0	0	0	6:45:00	0	0	G		40	105	15	10	G F	A/E	G F A/E	G A/E	F A/E			145
1465	M	51	1	1	0	0	1	0	0	0	0	R	0	1	A	0	0	3	0	0	0	5:52:00	0	0	G						G R	A/E	G R A/E	G A/E	R A/E			0
1466	M	59	1	1	0	0	1	0	0	0	0	R	0	1	A	1	0	1	0	0	0	10:18:00	0	0	G		82	98	15	5	G R	A/E	G R A/E	G A/E	R A/E			180
1467	M	37	1	1	0	0	1	0	0	0	0	R	0	2	A	1	0	3	0	0	0	14:40:00	0	0	G		60	104	20	5	G R	A/E	G R A/E	G A/E	R A/E			164
1468	M	67	1	1	0	0	1	0	0	0	0	F	1	3	A	1	0	3	0	0	0	7:55:00	0	0	G		80	80	15	5	G F	A/E	G F A/E	G A/E	F A/E			160
1477	Z	82	1	1	0	0	1	0	0	0	0	F	1	2	A	1	0	1	0	0	0	8:42:00	0	0	F		394	61	30	10	F F	A/E	F F A/E	F A/E	F A/E			455
1479	M	69	1	1	0	0	1	0	0	0	0	R	0	2	A	1	0	1	0	0	0	14:29:00	0	0	G		1440	65	25	12	G R	A/E	G R A/E	G A/E	R A/E			1505
1482	M	47	1	1	0	0	1	0	0	0	0	R	0	3H	A	1	0	3	0	1	0	5:44:00	0	0	S						S R	A/E	S R A/E	S A/E	R A/E			0
1490	Z	55	1	1	0	0	1	0	0	0	0	RF	1	1	A	1	0	1	0	0	0	15:22:00	0	0	F						F RF	A/E	F RF A/E	F A/E	RF A/E			0
1491	M	51	1	1	0	0	1	0	0	0	0	R	0	2	A	1	0	1	0	0	0	5:30:00	0	0	F						F R	A/E	F R A/E	F A/E	R A/E			0
1492	M	65	1	1	0	0	1	0	0	0	0	R	0	1	A	1	0	1	0	0	0	13:49:00	0	0	F		5	115	25	10	F R	A/E	F R A/E	F A/E	R A/E			120
1501	Z	51	1	1	0	0	1	0	0	0	0	R	0	2	A	1	0	1	0	0	0	17:51:00	0	0	A			138	23	5	A R	A/E	A R A/E	A A/E	R A/E	20		138
1522	M	51	1	1	0	0	1	0	0	0	0	R	0	1	A	1	0	3	0	0	0	10:08:00	0	0	F		3	32	20	15	F R	A/E	F R A/E	F A/E	R A/E			35
1523	M	51	1	1	0	0	1	0	0	0	0	R	0	1	A	1	0	3	0	0	0	8:38:00	0	0	F	uzáver v stente + IVUS					F R	A/E	F R A/E	F A/E	R A/E			0
1542	Z	59	1	1	0	0	1	0	0	0	0	R	0	H3	A	1	0	H	0	0	0	11:50:00	0	0	St		50	80	30	15	St R	A/E	St R A/E	St A/E	R A/E			130
1543	M	62	1	1	0	0	1	0	0	0	10	R	0	2	A	1	0	1	0	0	0	10:01:00	0	0	St		20	90	45	5	St R	A/E	St R A/E	St A/E	R A/E			110
1566	M	71	1	1	0	0	1	0	0	0	0	F	0	2	A	1	0	2	0	0	0	11:09:00	0	0	G						G F	A/E	G F A/E	G A/E	F A/E			0
1567	M	64	1	1	0	0	1	0	0	0	0	R	0	1	A	1	0	3	0	0	0	7:17:00	0	0	S						S R	A/E	S R A/E	S A/E	R A/E			0
1575	M	64	1	1	0	0	1	0	0	0	0	R	0	3	A	1	0	3	0	0	0	6:09:00	0	0	G		450	90	25	10	G R	A/E	G R A/E	G A/E	R A/E			540
1576	M	81	1	1	0	0	1	0	0	0	0	RF	0	3	A	0	0	1	1	0	0	12:34:00	0	0	G						G RF	A/E	G RF A/E	G A/E	RF A/E			0
1577	Z	75	1	1	0	0	1	0	0	0	0	F	1	3	A	1	0	1.2	0	0	0	15:04:00	0	0	F						F F	A/E	F F A/E	F A/E	F A/E			0
1581	M	64	1	1	0	0	1	0	0	0	0	F	0	3	A	0	0	0	1	0	0	21:00:00	0	0	St	Koma, UPV					St F	A/E	St F A/E	St A/E	F A/E			0
1589	M	70	1	1	0	0	1	0	0	0	0	R	0	2	A	1	0	1	0	0	0	9:09:00	0	0	F		38	127	20	10	F R	A/E	F R A/E	F A/E	R A/E			165
1603	M	83	1	1	0	0	1	0	0	0	0	R	0	2	A	0	0	3	1	0	0	19:37:00	0	0	St		22	122	21	5	St R	A/E	St R A/E	St A/E	R A/E	30		144
1604	Z	75	1	1	0	0	1	0	0	0	0	F	0	1	A	1	0	1	0	0	0	5:55:00	0	0	St		118	67	38	7	St F	A/E	St F A/E	St A/E	F A/E			185
1608	M	52	1	1	0	0	1	0	0	0	0	R	0	3	A	1	0	1,2,3	0	0	0	11:15:00	0	0	F						F R	A/E	F R A/E	F A/E	R A/E			0
1610	M	42	1	1	0	0	1	0	0	0	0	R	0	2	A	1	0	3	0	0	0	5:19:00	7	0	S			111	22	8	#REF!	#REF!	#REF!	#REF!	#REF!			111
1611	Z	65	1	1	0	0	1	0	0	0	0	R	0	1	A	1	0	3	0	0	0	8:38:00	0	0	S						S R	A/E	S R A/E	S A/E	R A/E	30		0
1613	M	64	1	1	0	0	1	0	0	0	0	R	0	2	A	1	0	B	0	0	0	13:28:00	0	0	St		202	113	35	8	St R	A/E	St R A/E	St A/E	R A/E			315
1637	M	41	1	1	0	0	1	0	0	0	0	R	0	1	A	1	0	2	0	0	0	4:45:00	0	0	F						F R	A/E	F R A/E	F A/E	R A/E			0
1638	M	40	1	1	0	0	1	0	0	0	0	R	0	3	A	1	0	2	0	0	0	21:00:00	0	0	S						S R	A/E	S R A/E	S A/E	R A/E			0
1648	M	55	1	1	0	0	1	0	0	0	0	R	0	1	A	1	0	1	0	0	0	11:39:00	0	0	A						A R	A/E	A R A/E	A A/E	R A/E			0
1650	Z	79	1	1	0	0	1	0	0	0	0	R	0	3	A	1	0	1.2	0	0	0	21:05:00	0	0	G		20	210	19	14	G R	A/E	G R A/E	G A/E	R A/E			230
1660	M	75	1	1	0	0	1	0	0	0	0	R	0	2	A	1	0	3	0	0	0	7:15:00	0	0	F						F R	A/E	F R A/E	F A/E	R A/E			0
1661	Z	58	1	1	0	0	1	0	0	0	0	R	0	2	A	1	0	1	0	0	0	6:50:00	0	0	F						F R	A/E	F R A/E	F A/E	R A/E			0
1665	Z	69	1	1	0	0	1	0	0	0	0	R	0	3	A	1	0	1	0	0	0	16:10:00	0	0	A		21	88	24	8	A R	A/E	A R A/E	A A/E	R A/E			109
1667	M	83	1	1	0	0	1	0	0	0	0	F	1	3	A	1	0	1.2	0	0	0	14:10:00	0	0	G		15	170	36	23	G F	A/E	G F A/E	G A/E	F A/E			185
1668	M	50	1	1	0	0	1	0	0	0	0	F	0	1	A	1	0	2	0	0	0	1 day, 5:30:00	0	0	G		30	110	35	13	G F	A/E	G F A/E	G A/E	F A/E			140
1682	M	61	1	1	0	0	1	0	0	0	0	R	0	3H	A	0	0	3	0	1	0	8:06:00	0	0	F						F R	A/E	F R A/E	F A/E	R A/E			0
1689	Z	69	1	1	0	0	1	0	0	0	0	R	0	3H	A	1	0	3	0	0	0	12:14:00	0	0	F						F R	A/E	F R A/E	F A/E	R A/E			0
1692	M	61	1	1	0	0	1	0	0	0	0	R	0	2	A	1	0	1.2	0	0	0	13:08:00	0	0	G		39	86	20	8	G R	A/E	G R A/E	G A/E	R A/E			125
1693	M	69	1	1	0	0	1	0	0	0	0	F	0	2	A	0	0	0	1	0	0	9:01:00	0	0	G		100	123	23	10	G F	A/E	G F A/E	G A/E	F A/E			223
1698	Z	68	1	1	0	0	1	0	0	0	0	F	1	1	A	1	0	1	0	0	0	13:26:00	0	0	F	mini-crush, perforia tepny, retroperitoneálny hematom	156	98	24	18	F F	A/E	F F A/E	F A/E	F A/E			254
1704	M	70	1	1	0	0	1	0	0	0	0	R	0	2	A	1	0	3	0	0	0	14:54:00	0	0	A		93	122	45	30	A R	A/E	A R A/E	A A/E	R A/E			215
1718	M	52	1	1	0	0	1	0	0	0	0	R	0	1	A	1	0	1	0	0	0	10:39:00	0	0	G		30	80	20	10	G R	A/E	G R A/E	G A/E	R A/E			110
1728	M	57	1	1	0	0	1	0	0	0	0	R	0	1	A	1	0	2	0	0	0	14:21:00	0	0	G						G R	A/E	G R A/E	G A/E	R A/E			0
1732	Z	90	1	1	0	0	1	0	0	0	0	F	0	2	A	1	0	2	0	0	0	4:32:00	0	0	St		368	152	20	10	St F	A/E	St F A/E	St A/E	F A/E			520
1734	Z	90	1	1	0	0	1	0	0	0	0	F	0	2	A	1	0	2	0	0	0	4:53:00	0	0	St		368	152	20	10	St F	A/E	St F A/E	St A/E	F A/E			520
1735	M	73	1	1	0	0	1	0	0	0	0	R	0	2	A	1	0	3	0	0	0	14:30:00	0	0	St		83	165	15	5	St R	A/E	St R A/E	St A/E	R A/E			248
1741	M	94	1	1	0	0	1	0	0	0	0	RF	0	2	A	0	0	0	1	0	0	1 day, 4:53:00	0	0	ASt						ASt RF	A/E	ASt RF A/E	ASt A/E	RF A/E			0
1745	Z	91	1	1	0	0	1	0	0	0	0	R	0	3	A	1	0	1.3	0	0	0	1 day, 2:13:00	0	0	A,St		134	46	18	5	A,St R	A/E	A,St R A/E	A,St A/E	R A/E			180
1753	M	64	1	1	0	0	1	0	0	0	0	RF	1	3	A	1	0	3	0	1	0	13:03:00	0	0	F		345	135	15	10	F RF	A/E	F RF A/E	F A/E	RF A/E			480
1768	Z	75	1	1	0	0	1	0	0	0	0	R	0	2	A	1	0	1.2	0	0	0	10:24:00	0	0	S						S R	A/E	S R A/E	S A/E	R A/E			0
1769	M	58	1	0	1	0	1	0	0	0	0	R	0	2	A	1	0	1	0	0	0	7:34:00	0	0	S		35	135	35	15	S R	A/E	S R A/E	S A/E	R A/E			170
1771	Z	84	1	1	0	0	1	0	0	0	0	F	1	2	A	1	0	3	0	1	0	8:30:00	0	0	F						F F	A/E	F F A/E	F A/E	F A/E			0
1772	M	55	1	1	0	0	1	0	0	0	0	R	0	3	A	1	0	3	0	1	0	11:54:00	0	0	A						A R	A/E	A R A/E	A A/E	R A/E			0
1773	M	41	1	1	0	0	1	0	0	0	0	R	0	3	A	1	0	3	0	0	0	10:43:00	0	0	AF						AF R	A/E	AF R A/E	AF A/E	R A/E			0
1780	M	57	1	1	0	0	1	0	0	0	0	RF	0	1	A	1	0	2	0	0	0	11:20:00	0	0	G						G RF	A/E	G RF A/E	G A/E	RF A/E			0
1781	Z	42	1	1	0	0	1	0	0	0	0	R	0	1	A	1	0	3	0	0	0	6:42:00	0	0	G		15	110	10	7	G R	A/E	G R A/E	G A/E	R A/E			125
1795	Z	79	1	1	0	0	1	0	0	0	0	R	0	3	A	0	0	3	0	0	0	16:13:00	0	0	G			115	20	5	G R	A/E	G R A/E	G A/E	R A/E			115
1811	M	59	1	1	0	0	1	0	0	0	0	R	0	1	A	1	0	1	0	0	0	6:11:00	0	0	G		240	105	10	5	G R	A/E	G R A/E	G A/E	R A/E			345
1813	M	38	1	1	0	0	1	0	0	0	0	R	0	1	A	1	0	1	0	0	0	12:37:00	0	0	G			190	15	10	G R	A/E	G R A/E	G A/E	R A/E			190
1827	M	57	1	1	0	0	1	0	0	0	0	F	0	3	A	1	0	2	0	0	0	17:29:00	0	0	ASt						ASt F	A/E	ASt F A/E	ASt A/E	F A/E			0
1828	Z	71	1	1	0	0	1	0	0	0	0	RF	0	1	A	1	1	1	0	0	0	5:52:00	0	0	St		131	54	30	15	St RF	A/E	St RF A/E	St A/E	RF A/E			185
1847	M	74	1	1	0	0	1	0	0	0	0	F	0	1	A	1	0	1	0	0	0	11:33:00	0	0	G		540	110	20	10	G F	A/E	G F A/E	G A/E	F A/E			650
1870	Z	66	1	1	0	0	1	0	0	0	0	R	0	1	A	0	0	3	0	0	0	7:31:00	0	0	A	emboólia do ACD					A R	A/E	A R A/E	A A/E	R A/E			0
1893	M	54	1	1	0	0	1	0	0	0	0	R	0	1	A	1	0	1	0	0	0	14:01:00	0	0	G						G R	A/E	G R A/E	G A/E	R A/E			0
1894	M	48	1	1	0	0	1	0	0	0	0	R	0	3	A	1	0	2.3	0	0	0	12:04:00	0	0	G						G R	A/E	G R A/E	G A/E	R A/E			0
1896	M	46	1	1	0	0	1	0	0	0	0	R	0	2	A	1	0	3	0	0	0	5:58:00	0	0	F						F R	A/E	F R A/E	F A/E	R A/E			0
1902	M	55	1	0	1	0	1	0	0	0	0	R	0	1	A	0	0	3	1	0	0	16:01:00	0	0	F				15	5	F R	A/E	F R A/E	F A/E	R A/E			0
1910	M	63	1	1	0	0	1	0	0	0	0	R	0	1	A	1	0	1	0	0	0	18:01:00	0	0	A		30	77	17	5	A R	A/E	A R A/E	A A/E	R A/E			107
1921	M	65	1	1	0	0	1	0	0	0	0	R	0	1	A	1	0	1	0	0	0	4:11:00	0	0	F						F R	A/E	F R A/E	F A/E	R A/E			0
1922	Z	65	1	1	0	0	1	0	0	0	0	R	0	2	A	1	0	1	0	0	0	22:00:00	0	0	G		95	105	20	10	G R	A/E	G R A/E	G A/E	R A/E			200
1923	Z	71	1	1	0	0	1	0	0	0	0	F	0	1	A	0	0	0	0	0	0	12:21:00	0	0	G		25	129	13	10	G F	A/E	G F A/E	G A/E	F A/E			154
1933	M	42	1	1	0	0	1	0	0	0	0	R	0	3	A	1	0	0	0	0	0	13:44:00	0	0	S		203	167	25	5	S R	A/E	S R A/E	S A/E	R A/E			370
1934	M	74	1	1	0	0	1	0	0	0	0	R	0	3	A	0	0	3	0	0	0	13:46:00	0	0	S						S R	A/E	S R A/E	S A/E	R A/E			0
1946	M	58	1	1	0	0	1	0	0	0	0	F	0	1	A	1	0	1	0	0	0	13:49:00	0	0	G		15	85	40	8	G F	A/E	G F A/E	G A/E	F A/E			100
1948	M	50	1	1	0	0	1	0	0	0	0	R	0	1	A	1	0	1	0	0	0	13:41:00	0	0	S		30	203	38	8	S R	A/E	S R A/E	S A/E	R A/E			233
1949	M	53	1	1	0	0	1	0	0	0	0	R	0	1	A	1	0	2	0	0	0	10:45:00	0	0	S		105	113	37	9	S R	A/E	S R A/E	S A/E	R A/E			218
1959	M	56	1	1	0	0	1	0	0	0	0	R	0	1	A	0	0	3	0	0	0	7:03:00	0	0	St		121	163	14	5	St R	A/E	St R A/E	St A/E	R A/E			284
1962	M	81	1	1	0	0	1	0	0	0	0	F	0	3	A	1	0	23	0	0	0	14:10:00	0	0	St		81	111	27	17	St F	A/E	St F A/E	St A/E	F A/E			192
1988	M	65	1	1	0	0	1	0	0	0	0	R	0	1	A	1	0	1	0	0	0	6:47:00	0	0	A		26	36	12	2	A R	A/E	A R A/E	A A/E	R A/E			62
1997	M	55	1	1	0	0	1	0	0	0	0	R	0	1	A	1	0	3	0	0	0	10:06:00	0	0	G		180	180	25	10	G R	A/E	G R A/E	G A/E	R A/E			360
1998	Z	69	1	1	0	0	1	0	0	0	0	R	0	1	A	1	0	2	0	0	0	9:46:00	0	0	S						S R	A/E	S R A/E	S A/E	R A/E			0
1999	Z	84	1	1	0	0	1	0	0	0	0	F	0	2	A	1	0	1.3	0	0	0	17:43:00	0	0	S	OAIM					S F	A/E	S F A/E	S A/E	F A/E			0
2002	M	85	1	1	0	0	1	0	0	0	0	F	0	0	A	1	0	1	0	0	0	12:05:00	0	0	St						St F	A/E	St F A/E	St A/E	F A/E			0
2012	M	67	1	1	0	0	1	0	0	0	0	R	0	1	A	1	0	3	0	0	0	1 day, 7:22:00	0	0	S						S R	A/E	S R A/E	S A/E	R A/E			0
2013	Z	66	1	1	0	0	1	0	0	0	0	R	0	3	A	1	0	3	0	0	0	14:55:00	0	0	S						S R	A/E	S R A/E	S A/E	R A/E			0
2014	Z	59	1	1	0	0	1	0	0	0	0	R	0	3	A	1	0	1	0	0	0	12:15:00	0	0	S						S R	A/E	S R A/E	S A/E	R A/E			0
2036	Z	69	1	1	0	0	1	0	0	0	0	R	0	3	A	1	0	3	0	1	0	4:34:00	0	0	F		64	165	27	22	F R	A/E	F R A/E	F A/E	R A/E			229
2051	M	69	1	1	0	0	1	0	0	0	0	R	0	2	A	1	0	2	0	0	0	15:56:00	0	0	S		100	105	25	10	S R	A/E	S R A/E	S A/E	R A/E			205
2057	M	76	1	1	0	0	1	0	0	0	0	R	0	3	A	1	0	1	0	0	0	5:22:00	0	0	F						F R	A/E	F R A/E	F A/E	R A/E			0
2058	Z	79	1	1	0	0	1	0	0	0	0	R	0	3	A	1	0	3	0	0	0	1 day, 0:13:00	0	1	F	perakútna trombotizácia ACD					F R	A/E	F R A/E	F A/E	R A/E			0
2059	M	78	1	1	0	0	1	0	0	0	0	R	0	2	A	0	0	1	1	1	0	22:08:00	0	0	F	kritický samostatný odstup RIA					F R	A/E	F R A/E	F A/E	R A/E			0
2060	M	75	1	1	0	0	1	0	0	0	0	F	1	1	0	0	0	0	0	0	0	1:47:00	0	0	F						F F	0	F F 0	F 0	F 0			0
2061	Z	89	1	1	0	0	1	0	0	0	0	R	0	3	A	1	0	1	0	0	0	14:33:00	0	0	S						S R	A/E	S R A/E	S A/E	R A/E			0
2075	M	71	1	1	0	0	1	0	0	0	0	R	0	1	A	1	0	3	0	0	0	7:02:00	0	0	G				15	5	G R	A/E	G R A/E	G A/E	R A/E			0
2076	M	69	1	1	0	0	1	0	0	0	0	RF	0	2	A	1	0	3	0	0	0	8:36:00	0	0	S		148	112	20	10	S RF	A/E	S RF A/E	S A/E	RF A/E			260
2097	M	60	1	1	0	0	1	0	0	0	0	R	0	1	A	1	0	1	0	0	0	8:22:00	0	0	G		605	80	15	5	G R	A/E	G R A/E	G A/E	R A/E			685
2101	Z	76	1	1	0	0	1	0	0	0	0	R	0	3	A	1	0	1	0	1	0	14:39:00	0	0	S		65	151	21	10	S R	A/E	S R A/E	S A/E	R A/E			216
2108	M	67	1	1	0	0	1	0	0	0	0	R	0	3	A	1	0	3	1	0	0	23:06:00	0	0	S		170	75	30	15	S R	A/E	S R A/E	S A/E	R A/E			245
2110	M	49	1	1	0	0	1	0	0	0	0	R	0	1	A	1	0	1	0	0	0	6:58:00	0	0	S						S R	A/E	S R A/E	S A/E	R A/E			0
2111	M	55	1	1	0	0	1	0	0	0	0	R	0	1	A	0	0	2	0	0	0	8:04:00	0	0	G		85	65	20	10	G R	A/E	G R A/E	G A/E	R A/E			150
2112	M	62	1	1	0	0	1	0	0	0	0	R	0	3	A	1	0	1	0	0	0	1 day, 1:55:00	0	0	AG		40	70	30	16	AG R	A/E	AG R A/E	AG A/E	R A/E			110
2113	Z	86	1	1	0	0	1	0	0	0	0	R	0	3	A	0	0	3	0	0	0	14:19:00	0	0	S		97	143	48	28	S R	A/E	S R A/E	S A/E	R A/E			240
2114	Z	83	1	1	0	0	1	0	0	0	0	R	0	3	A	1	0	3	0	0	0	14:48:00	0	0	S						S R	A/E	S R A/E	S A/E	R A/E			0
2116	M	51	1	1	0	0	1	0	0	0	0	R	0	3	A	1	0	3	0	0	0	11:12:00	0	0	S						S R	A/E	S R A/E	S A/E	R A/E			0
2126	Z	64	1	1	0	0	1	0	0	0	0	R	0	1	A	1	0	1	0	0	0	11:55:00	0	0	A	disekcia RIA s VF					A R	A/E	A R A/E	A A/E	R A/E			0
2127	M	57	1	1	0	0	1	0	0	0	0	R	0	2	A	1	0	2	0	0	0	10:15:00	0	0	A		123	142	15	10	A R	A/E	A R A/E	A A/E	R A/E			265
2141	M	73	1	1	0	0	1	0	0	0	0	B	0	3	A	1	0	3	0	0	0	1 day, 16:57:00	0	0	A		369	63	42	7	A B	A/E	A B A/E	A A/E	B A/E			432
2150	Z	85	1	1	0	0	1	0	0	0	0	R	0	1	A	1	0	1	0	0	0	8:35:00	0	0	S		36	111	31	11	S R	A/E	S R A/E	S A/E	R A/E			147
2160	M	49	1	1	0	0	1	0	0	0	0	F	0	1	A	1	0	1	0	0	0	8:45:00	0	0	St		65	38	23	12	St F	A/E	St F A/E	St A/E	F A/E			103
2163	Z	62	1	1	0	0	1	0	0	0	0	R	0	2	A	1	0	3	0	0	0	3:46:00	0	0	St		31	250	25	12	St R	A/E	St R A/E	St A/E	R A/E			281
2171	M	67	1	1	0	0	1	0	0	0	0	R	0	1	A	1	0	1	0	0	0	1 day, 6:53:00	0	0	A		80	93	33	20	A R	A/E	A R A/E	A A/E	R A/E			173
2174	Z	85	1	1	0	0	1	0	0	0	0	RF	0	1	A	1	0	3	0	0	0	8:36:00	0	0	G		53	111	24	4	G RF	A/E	G RF A/E	G A/E	RF A/E			164
2180	Z	62	1	1	0	0	1	0	0	0	0	F	0	2	A	1	0	3	0	0	0	6:18:00	0	0	F		40	130	20	15	F F	A/E	F F A/E	F A/E	F A/E			170
2184	Z	71	1	1	0	0	1	0	0	0	0	R	0	3	A	1	0	3	0	0	0	14:11:00	0	0	S			95	25	15	S R	A/E	S R A/E	S A/E	R A/E			95
2189	Z	64	1	1	0	0	1	0	0	0	0	R	0	1	0	1	0	1	0	0	0	19:50:00	0	0	G						G R	0	G R 0	G 0	R 0			0
2190	M	59	1	1	0	0	1	0	0	0	0	F	0	3	A	0	0	1	0	1	0	21:58:00	0	0	St	ARO, preklad na CABG	15	105	15	5	St F	A/E	St F A/E	St A/E	F A/E			120
2191	Z	75	1	1	0	0	1	0	0	0	0	F	0	2	A	1	0	0	0	0	0	7:22:00	0	0	St			60	55	35	St F	A/E	St F A/E	St A/E	F A/E			60
2197	M	65	1	1	0	0	1	0	0	0	0	RF	1	3	A	1	0	3	0	0	0	15:43:00	0	0	F						F RF	A/E	F RF A/E	F A/E	RF A/E			0
2200	M	76	1	1	0	0	1	0	0	0	0	R	0	3	A	1	0	3	0	0	0	3:21:00	0	0	St		270	68	24	2	St R	A/E	St R A/E	St A/E	R A/E			338
2201	M	52	1	1	0	0	1	0	0	0	0	R	0	1	A	0	0	3	0	0	0	5:30:00	0	0	St		126	134	34	f	St R	A/E	St R A/E	St A/E	R A/E			260
2207	Z	86	1	1	0	0	1	0	0	0	0	R	0	2	A	1	0	1	0	0	0	4:12:00	0	0	St	EKG v terene nejasne	123	58	33	10	St R	A/E	St R A/E	St A/E	R A/E			181
2208	M	61	1	1	0	0	1	0	0	0	0	R	0	1	A	1	0	1	0	0	0	7:48:00	0	0	A		13	79	22	10	A R	A/E	A R A/E	A A/E	R A/E			92
2209	M	70	1	1	0	0	1	0	0	0	0	R	0	3	A	1	0	23	0	0	0	10:50:00	0	0	St		96	113	19	10	St R	A/E	St R A/E	St A/E	R A/E			209
2211	M	32	1	1	0	0	1	0	0	0	0	R	0	1	A	1	0	1	0	0	0	17:47:00	0	0	A	TD viac ako 24 hod.					A R	A/E	A R A/E	A A/E	R A/E			0
2212	M	46	1	1	0	0	1	0	0	0	0	R	0	2	A	1	0	1	0	0	0	14:38:00	0	0	A		41	94	25	10	A R	A/E	A R A/E	A A/E	R A/E			135
2221	M	46	1	1	0	0	1	0	0	0	0	RF	1	1	A	0	0	3	1	0	0	15:22:00	0	0	F						F RF	A/E	F RF A/E	F A/E	RF A/E			0
2228	M	64	1	1	0	0	1	0	0	0	0	R	0	3	A	1	0	2	0	0	0	10:59:00	0	0	S						S R	A/E	S R A/E	S A/E	R A/E			0
2230	M	44	1	1	0	0	1	0	0	0	0	R	0	2	A	1	0	3	0	0	0	13:45:00	0	0	S		251	98	42	8	S R	A/E	S R A/E	S A/E	R A/E			349
																											80	105	23	10	#REF!	#REF!	#REF!	#REF!	#REF!	27.5	#NUM!
							0

## Sheet: stare
Číslo vyšetrenia	Pohlavie	Vek	DM (0/1)	Akútny (0/1)	STEMI (0/1)	Cievny prístup (F/R/B)	Nález (0/N/H/1/2/3)	PKI (0/A/E)	PKI cieva (0/H/1/2/3/B)	CABG (0/1)	Chlopňa (0/1)	Skia čas	Lekár (C/G/S)				poznámka	dvere - ihla	ihla - balón	EKG - invazíva	bolesť - EKG
1
2
3
4
5
6
7
8
9
10
11
12
13
14
15
16
17
18
19
20
21
22
23
24
25
26
27
28
29
30
31
32
33
34
35
36
37
38
39
40
41
42
43
44
45
46
47
48
49
50
51
52
53
54
55
56
57
58
59
60
61
62
63	M	76	1	0	0	R	3	0	0	1	1	2.32	C
64
65	M	70	0	0	0	R	3	0	0	1	0	7.2	C
66
67	M	50	0	1	0	R	0	0	0	0	0	1.02	C
68	Z	69	1	1	0	F	2	0	0	0	0	2.13	St
69	M	73	1	1	0	R	1	A	2	0	0	7.19	C
70
71
72
73
74
75
76
77
78
79
80
81
82
83
84
85
86
87
88
89
90
91
92
93
94
95
96
97
98
99
100
101
102
103
104
105
106
107
108
109
110
111
112
113
114
115
116
117
118
119
120
121
122
123
124
125
126
127
128
129
130
131
132
133
134
135
136	M	68	1	0	0	R	1	0	0	0	0	7.58	C
137	Z	57	1	1	1	R	1	A	1	0	0	11.2	C				prim pki na RIA	11.03	10	80	210
138
139	M	49	0	1	0	R	0	0	0	0	0	7	C
140	Z	81	0	1	0	R,F	1	A	1900-01-01	1	0	11	C
141
142
143
144
145
146
147	Z	57	1	1	0	R	N	0	0	0	0	3.32	G
148
149
150
151
152
153
154
155
156
157
158
159
160
161
162
163
164
165
166
167
168
169
170
171
172
173
174
175
176
177
178
179
180
181
182
183
184
185
186
187
188
189
190
191
192
193
194
195
196
197
198
199
200
201
202
203
204
205
206
207
208
209
210
211
212
213
214
215
216
217
218
219
220
221
222
223
224
225
226
227
228
229
230
231
232
233
234
235
236
237
238
239
240
241
242
243
244
245
246
247
248
249
250
251
252
253
254
255
256
257
258
259
260
261
262
263
264
265
266
267
268
269
270
271
272
273
274
275
276
277
278
279
280
281
282
283
284
285
286
287
288
289
290
291
292
293
294
295
296
297
298
299
300
301
302
303
304
305
306
307
308
309
310
311
312
313
314
315
316
317
318
319
320
321
322
323
324
325
326
327
328
329
330
331
332
333
334
335
336
337
338
339
340
341
342
343
344
345
346
347
348
349
350
351
352
353
354
355
356
357
358
359
360
361
362
363
364
365
366
367
368
369
370
371
372
373
374
375
376
377
378
379
380
381
382
383
384
385
386
387
388
389
390
391
392
393
394
395
396
397
398
399
400
401
402
403
404
405
406
407
408
409
410
411
412
413
414
415
416
417
418
419
420
421
422
423
424
425
426
427
428
429
430
431
432
433
434
435
436
437
438
439
440
441
442
443
444
445
446
447
448
449
450
451
452
453
454
455
456
457
458
459
460
461
462
463
464
465
466
467
468
469
470
471
472
473
474
475
476
477
478
479
480
481
482
483
484
485
486
487
488
489
490
491
492
493
494
495
496
497
498
499
500
501
502
503
504
505
506
507
508
509
510
511
512
513
514
515
516
517
518
519
520
521
522
523
524
525
526
527
528
529
530
531
532
533
534
535
536
537
538
539
540
541
542
543
544
545
546
547
548
549
550
551
552
553
554
555
556
557
558
559
560
561
562
563
564
565
566
567
568
569
570
571
572
573
574
575
576
577
578
579
580
581
582
583
584
585
586
587
588
589
590
591
592
593
594
595
596
597
598
599
600
601
602
603
604
605
606
607
608
609
610
611
612
613
614
615
616
617
618
619
620
621
622
623
624
625
626
627
628
629
630
631
632
633
634
635
636
637
638
639
640
641
642
643
644
645
646
647
648
649
650
651
652
653
654
655
656
657
658
659
660
661
662
663
664
665
666
667
668
669
670
671
672
673
674
675
676
677
678
679
680
681
682
683
684
685
686
687
688
689
690
691
692
693
694
695
696
697
698
699
700
701
702
703
704
705
706
707
708
709
710
711
712
713
714
715
716
717
718
719
720
721
722
723
724
725
726
727
728
729
730
731
732
733
734
735
736
737
738
739
740
741
742
743
744
745
746
747
748
749
750
751
752
753
754
755
756
757
758
759
760
761
762
763
764
765
766
767
768
769
770
771
772
773
774
775
776
777
778
779
780
781
782
783
784
785
786
787
788
789
790
791
792
793
794
795
796
797
798
799
800
801
802
803
804
805
806
807
808
809
810
811
812
813
814
815
816
817
818
819
820
821
822
823
824
825
826
827
828
829
830
831
832
833
834
835
836
837
838
839
840
841
842
843
844
845
846
847
848
849
850
851
852
853
854
855
856
857
858
859
860
861
862
863
864
865
866
867
868
869
870
871
872
873
874
875
876
877
878
879
880
881
882
883
884
885
886
887
888
889
890
891
892
893
894
895
896
897
898
899
900
901
902
903
904
905
906
907
908
909
910
911
912
913
914
915
916
917
918
919
920
921
922
923
924
925
926
927
928
929
930
931
932
933
934
935
936
937
938
939
940
941
942
943
944
945
946
947
948
949
950
951
952
953
954
955
956
957
958
959
960
961
962
963
964
965
966
967
968
969
970
971
972
973
974
975
976
977
978
979
980
981
982
983
984
985
986
987
988
989
990
991
992
993
994
995
996
997
998
999
1000
1001
1002
1003
1004
1005
1006
1007
1008
1009
1010
1011
1012
1013
1014
1015
1016
1017
1018
1019
1020
1021
1022
1023
1024
1025
1026
1027
1028
1029
1030
1031
1032
1033
1034
1035
1036
1037
1038
1039
1040
1041
1042
1043
1044
1045
1046
1047
1048
1049
1050
1051
1052
1053
1054
1055
1056
1057
1058
1059
1060
1061
1062
1063
1064
1065
1066
1067
1068
1069
1070
1071
1072
1073
1074
1075
1076
1077
1078
1079
1080
1081
1082
1083
1084
1085
1086
1087
1088
1089
1090
1091
1092
1093
1094
1095
1096
1097
1098
1099
1100
1101
1102
1103
1104
1105
1106
1107
1108
1109
1110
1111
1112
1113
1114
1115
1116
1117
1118
1119
1120
1121
1122
1123
1124
1125
1126
1127
1128
1129
1130
1131
1132
1133
1134
1135
1136
1137
1138
1139
1140
1141
1142
1143
1144
1145
1146
1147
1148
1149
1150
1151
1152
1153
1154
1155
1156
1157
1158
1159
1160
1161
1162
1163
1164
1165
1166
1167
1168
1169
1170
1171
1172
1173
1174
1175
1176
1177
1178
1179
1180
1181
1182
1183
1184
1185
1186
1187
1188
1189
1190
1191
1192
1193
1194
1195
1196
1197
1198
1199
1200
1201
1202
1203
1204
1205
1206
1207
1208
1209
1210
1211
1212
1213
1214
1215
1216
1217
1218
1219
1220
1221
1222
1223
1224
1225
1226
1227
1228
1229
1230
1231
1232
1233
1234
1235
1236
1237
1238
1239
1240
1241
1242
1243
1244
1245
1246
1247
1248
1249
1250
1251
1252
1253
1254
1255
1256
1257
1258
1259
1260
1261
1262
1263
1264
1265
1266
1267
1268
1269
1270
1271
1272
1273
1274
1275
1276
1277
1278
1279
1280
1281
1282
1283
1284
1285
1286
1287
1288
1289
1290
1291
1292
1293
1294
1295
1296
1297
1298
1299
1300
1301
1302
1303
1304
1305
1306
1307
1308
1309
1310
1311
1312
1313
1314
1315
1316
1317
1318
1319
1320
1321
1322
1323
1324
1325
1326
1327
1328
1329
1330
1331
1332
1333
1334
1335
1336
1337
1338
1339
1340
1341
1342
1343
1344
1345
1346
1347
1348
1349
1350
1351
1352
1353
1354
1355
1356
1357
1358
1359
1360
1361
1362
1363
1364
1365
1366
1367
1368
1369
1370
1371
1372
1373
1374
1375
1376
1377
1378
1379
1380
1381
1382
1383
1384
1385
1386
1387
1388
1389
1390
1391
1392
1393
1394
1395
1396
1397
1398
1399
1400
1401
1402
1403
1404
1405
1406
1407
1408
1409
1410
1411
1412
1413
1414
1415
1416
1417
1418
1419
1420
1421
1422
1423
1424
1425
1426
1427
1428
1429
1430
1431
1432
1433
1434
1435
1436
1437
1438
1439
1440
1441
1442
1443
1444
1445
1446
1447
1448
1449
1450
1451
1452
1453
1454
1455
1456
1457
1458
1459
1460
1461
1462
1462
1463
1464
1465
1467
1468
1469
1470
1471
1472
1473
1474
1475
1476
1477
1478
1479
1480
1481
1482
1483
1484
1485
1486
1487
1488
1489
1490
1491
1492
1493
1494
1495
1496
1497
1498
1499
1500
1501
1502
1503
1504
1505
1506
1507
1508
1509
1510
1511
1512
1513
1514
1515
1516
1517
1518
1519
1520
1521
1522
1523
1524
1525
1526
1527
1528
1529
1530
1531
1532
1533
1534
1535
1536

## Sheet: 2. polrok
Počet z Akútny (0/1)	Lekár (C/G/S)
Cievny prístup (F/R/B)	C	G	S	Celkový súčet
F	35	122	25	182
R	234	113	135	482
R/F	2		1	3
Celkový súčet	271	235	161	667

## Sheet: Hárok6
Počet z PKI (0/A/E)	Lekár (C/G/S)
PKI (0/A/E)	C	F	Fa	G	S	Celkový súčet
0	469	95	54	228	308	1154
1	4			1		5
2				1		1
A	143	2	36	79	56	316
E	36		3	16	5	60
Celkový súčet	652	97	93	325	369	1536
R - 83%	podiel lekárov celkove: C 652 (42%), F 97 (6%), Fa 93 (6%), G 325 (21%), S 369 (24%)
F - 16%	podiel lekárov na PKI: C 183 (48%), F 2 (0,5%), Fa 39 (10%), G 95 (25%), S 61 (16%)
RF - 1%
Počet z Lekár (C/G/S)	Cievny prístup (F/R/B)
PKI (0/A/E)	F	R	RF	Celkový súčet
0	154	992	8	1154
1		5		5
2	1			1
A	68	245	3	316
E	19	41		60
Celkový súčet	242	1283	11	1536
Celkový počet: 1536
PKI: 381, z toho akútnych 321 (84%) a elektívnych 60 (16%)
cievny prístup: F celkove 253 (17%), R 1283 (83%)
PKI prístup: F 87 (23%), R 291 (77%)
Počet z Lekár (C/G/S)	Cievny prístup (F/R/B)
STEMI (0/1)	F	R	RF	Celkový súčet
0	214	1245	9	1468
1	28	38	2	68
Celkový súčet	242	1283	11	1536

## Sheet: 2012
Číslo vyšetrenia	Pohlavie	Vek	DM (0/1)	Akútny (0/1)	STEMI (0/1)	Cievny prístup (F/R/B)	Nález (0/N/H/1/2/3)	PKI (0/A/E)	PKI cieva (0/H/1/2/3/B)	CABG (0/1)	Chlopňa (0/1)	Skia čas	Lekár (C/G/S)				poznámka	dvere - ihla	ihla - balón	EKG - invazíva	bolesť - EKG
1	Z	84	0	1	0	R	2	A	3	0	0	6.39	C
2	M	78	0	1	0	R	3	0	0	1	0	2.58	C
3	Z	66	0	0	0	R	N	0	0	0	0	1.47	C
4	M	63	0	1	0	R	N	0	0	0	0	2.4	C
5	M	56	0	1	1	R	1	A	1	0	0	14.48	S
6	Z	82	0	1	0	R	N	0	0	0	0	2.23	S
7	M	61	1	1	0	F	3	0	0	0	0	11.47	S				st p CBAG - konz
8	Z	58	0	0	0	R	0	0	0	0	0	1.34	C
9	M	64	0	0	0	R	3	0	0	1	0	5.04	C
10	M	83	0	1	0	R	1	0	0	0	0	2.25	C
11	Z	72	0	0	0	R	2	A	2	0	0	15.21	S
12	M	42	0	0	0	R	N	0	0	0	0	5.07	C
13	Z	85	0	1	1	R	1	A	1	0	0	12.41	C
14	M	51	0	1	0	R	1	A	1	0	0	9.21	C
15	M	54	0	0	0	R	3	0	0	1	0	4.22	C				CABG z lozka
16	Z	58	1	0	0	R	0	0	0	0	0	1.32	C
17	M	77	0	1	0	R	3	0	0	1	0	6.4	C				odmietol CABG a PKI
18	Z	57	0	1	0	R	3	A	2	0	0	16.59	C
19	M	65	0	1	0	R	2	0	0	0	0	2.27	S				elektívna Pki na ACD pre krvácanie do GIT
20	M	54	0	1	0	R	2	A	2	0	0	12.26	S
21	Z	81	1	0	0	F	1	0	0	0	0	1.49	C				konzerv
22	M	88	1	1	0	R	3	0	0	1	0	2.17	C
23	M	74	0	1	0	R	3	0	0	1	0	3.52	C
24	M	65	0	1	0	F	3	A	3	0	0	14.32	C
25	Z	79	0	0	0	R	N	0	0	0	0	3.36	S
26	M	56	0	0	0	R	N	0	0	0	0	3.55	S
27	M	57	0	1	0	R	1	A	1	0	0	10.49	S
28	Z	66	0	1	0	R	3	A	3	0	0	6.22	C
29	Z	59	0	1	0	R	1	A	1	0	0	6.22	C
30	M	76	1	0	0	R	N	0	0	0	0	3.52	G
31	M	78	1	0	0	R	3	0	0	1	0	3.3	G
32	M	65	1	0	0	R	1	0	0	0	0	2.35	G				zvážime elektívne PKI-RIA
33	M	52	0	0	0	R	N	0	0	0	0	2.28	G
34	M	50	0	1	0	R	3	0	0	1	0	3.41	G
35	Z	69	0	0	0	R	N	0	0	0	0	1.5	C
36	Z	70	0	0	0	R	1	0	0	1	0	4.22	C
37	M	39	0	0	0	F	N	0	0	0	0	14.44	C
38	M	50	0	1	0	R	3	E	2	0	0	8.34	S
39	M	77	0	1	0	R	3	0	0	0	0	3.43	S				stress echo na RIA
40	Z	67	0	1	0	F	N	0	0	0	0	3.56	S
41	M	63	0	1	0	R	1	0	0	0	0	2.18	C
42	M	55	0	1	0	R	1	0	0	0	0	10.32	G
43	Z	75	0	0	0	R	N	0	0	0	0	2.56	C
44	M	72	0	0	0	R	N	0	0	0	0	2.24	G
45	M	67	0	0	0	R	N	0	0	0	0	1.58	C
46	M	49	0	1	1	F	2	A	1	0	0	11.44	C
47	M	68	1	0	0	F	3	0	0	0	0	8.56	C
48	Z	55	1	1	0	R	1	0	0	0	0	2.3	C
49	M	69	1	0	0	F	3	0	0	0	0	12.51	S
50	M	64	1	0	0	R	3	0	0	1	0	4.28	C
51	M	73	0	0	0	R	H	0	0	1	0	3.36	C
52	M	55	0	1	0	R	0	0	0	0	0	2.39	S
53	M	64	0	1	0	R	1	0	0	1	1	3.2	S				inf Endokarditída MV
54	M	63	1	0	0	R	H	0	0	1	0	2.5	C
55	M	64	1	0	0	R	H	0	0	1	0	2.5	C
56	M	57	0	1	0	R	N	0	0	0	0	4.28	C
57	M	65	0	0	0	R	1	0	0	1	0	1.38	C
58	Z	75	0	1	1	R	2	A	1	0	0	20.4	C
59	M	42	0	1	0	R	2	A	1	0	0	16.4	C
60	M	57	0	1	0	F	2	A	1	0	0	11.23	C
61	M	59	0	0	0	R	H	0	0	1	0	3	G
62	M	56	1	0	0	R	H	0	0	1	0	6.51	G
63	M	79	1	1	0	R	3	0	0	0	0	3.07	G
64	M	72	1	0	0	R	N	0	0	0	0	3.07	S
65	M	64	1	0	0	F	3	E	0	0	0	5.49	S				PKI ACD? Kmeň?
66	M	68	0	1	0	R	N	0	0	0	0	2.58	S
67	M	49	0	1	0	R	1	A	2	0	0	12.32	C
68	Z	64	1	0	0	R	N	0	0	0	0	2.27	C
69	Z	78	0	0	0	F	N	0	0	0	0	2.28	G
70	M	76	0	1	0	R	3	A	2	0	0	12.33	G
71	M	83	0	1	0	R	2	0	0	0	0	2.31	C
72	Z	63	1	1	0	R	2	A	3	0	0	13.52	G				2xPKI - ACD
73	M	68	0	1	1	F	3	A	1	0	0	13.33	C
74	M	59	0	0	0	R	2	A	1.2	0	0	10.26	C
75	M	50	0	1	0	R	1	A	1	0	0	7.05	S
76	M	77	0	0	0	R	N	0	0	0	0	4.17	C
77	M	65	0	0	0	R	N	0	0	0	0	2.27	S				scintigrafia na prednú stenu
78	M	68	0	0	0	R	N	0	0	0	0	2.34	S
79	M	66	0	1	0	R	2	0	0	0	0	2.14	C
80	M	62	0	0	0	F	3	E	3	0	0	6.29	C
81	Z	70	1	1	0	R	3	0	0	0	0	3.56	C
82	M	70	0	1	0	R	3	0	0	1	0	4.2	C
83	M	65	1	0	1	R	3	0	0	1	0	2.43	G
84	M	71	0	0	0	F	N	0	0	0	1	9.35	G
85	Z	59	0	0	0	R	0	0	0	0	0	4.33	G
86	M	68	1	0	0	R	3	0	0	1	0	2.44	G
87	M	51	0	0	0	R	H	0	0	1	0	3.25	G
88	M	55	1	1	0	F	3	0	0	0	0	11.16	G				nerevaskularizovateľný
89	M	50	0	1	1	F	2	A	3	0	0	8.17	G				primárna PKI na ACD
90	M	50	0	1	1	F	2	A	3	0	0	8.17	G
91	Z	81	1	0	0	R	1	0	0	1	1	1.59	G
92	Z	70	0	1	0	R	N	0	0	0	0	2.56	G
93	Z	61	0	0	0	R	2	A	2	0	0	18.3	G				cez AR l sin
94	Z	70	0	1	0	R	0	0	0	0	0	4.1	G
95	M	59	0	1	0	F	1	A	1	0	0	11.19	G
96	Z	51	0	0	0	R	0	0	0	0	0	1.25	G
97	M	57	0	1	0	R	2	0	0	1	0	5.02	G				dlhá stenoza RIA/RD1, pri odmietnutí PKI
98	M	54	1	1	0	R	N	0	0	0	0	2.59	G
99	M	47	0	1	0	R	3	0	0	1	0	2.37	C
100	Z	76	1	0	0	R	3	E	2	0	0	11.36	C
101	M	60	0	0	0	R	N	0	0	0	0	4.13	S
102	Z	67	0	0	0	R	N	0	0	0	1	2	C
103	Z	74	0	0	0	F	3	0	0	0	0	12.37	S
104	M	58	1	0	0	R	3	A	1	0	0	8.3	C				multi Pki - RIA, RD
105	M	78	0	0	0	F	3	0	0	0	0	16.14	S				stav po CABG
106	Z	70	1	0	0	R	2	A	2	0	0	5.45	C
107	Z	70	1	1	0	F	3	0	0	0	0	5.24	C
108	M	59	0	0	0	R	1	0	0	0	0	2.2	C
109	M	61	0	0	0	R	0	0	0	0	0	1.9	C
110	M	58	0	1	0	R	3	A	2	0	0	22.37	C				F diagnostika
111	M	55	0	1	0	R	3	0	0	1	0	13.06	C
112	Z	52	1	0	0	F	0	0	0	0	0	1.56	C
113	M	56	0	1	0	R	1	0	0	1	0	7.14	C
114	M	57	0	0	0	R	N	0	0	0	0	3.95	C
115	M	57	0	0	0	R	1	A	1	0	0	15.18	C
116	M	46	1	1	0	R	1	0	0	0	0	2.2	C
117	Z	77	0	0	0	R	1	0	0	0	0	16.47	F
118	M	72	1	0	0	R	3	0	0	1	0	4.1	G
119	F	57	0	0	0	R	1	0	0	0	0	1.29	G
120	M	56	0	0	0	R	3	0	0	1	0	3.07	G
121	M	51	0	0	0	F	1	A	1	0	0	18.36	G				F diagnostika
122	M	79	0	1	0	R	H	0	0	1	1	14.39	F
123	Z	74	0	0	0	R	N	0	0	0	0	5.04	C
124	Z	66	1	0	0	R	N	0	0	0	0	4.19	S
125	Z	68	1	0	0	R	3	0	0	1	0	4.25	S
126	Z	75	1	0	0	R	3	0	0	1	1	2.29	C
127	M	76	0	1	0	R	H	0	0	1	0	2.58	S
128	M	67	0	0	0	F	N	0	0	0	0	2.15	C
129	M	63	0	1	0	R	2	0	0	1	0	2.4	S
130	M	75	0	1	1	R	3	A	1	0	0	17.14	C
131	Z	56	0	1	1	R	1	A	1	0	0	7.26	C
132	M	56	1	0	0	R	3	A	3	0	0	10.28	C				POBA pre instent restenózu
133	Z	80	0	1	0	R	2	0	0	1	0	4.24	G				ekvivalent HK
134	M	53	0	0	0	R	1	A	2	0	0	3.47	C
135	Z	48	0	0	0	R	1	A	1	0	0	14.44	C
136	Z	68	1	1	0	F	3	0	0	1	1	7.54	F
137	Z	70	0	1	0	F	2	0	0	1	0	7	F
138	M	73	0	1	0	F	1	A	3	0	0	17.55	G
139	M	61	0	1	0	R	N	0	0	0	0	8.13	S
140	M	51	0	0	0	F	3	E	1a3	0	0	10.03	G
141	Z	48	0	0	0	R	0	0	0	0	0	5.16	G
142	Z	74	1	1	0	R	3	A	2	0	0	18.14	G				ruptúra RCX
143	Z	54	1	0	0	R	0	0	0	0	0	14.12	F				svalový mostík RIA
144	Z	77	0	0	0	R	2	A	1	0	0	9.52	C
145	M	59	0	0	0	R	1	0	0	0	0	2.52	S
146	M	66	0	0	0	R	H	0	0	1	0	5.31	F
147	Z	63	0	0	0	R	1	A	1	0	0	10.08	G
148	M	53	0	0	0	R	1	A	2	0	0	10.42	G
149	Z	65	0	1	0	F	0	0	0	0	0	3.24	G
150	M	70	0	1	0	F	3	A	B	1	1	14.35	G				neúspešná PKI-VSM to RMS
151	Z	58	1	0	0	R	N	0	0	0	0	3.31	G
152	Z	63	1	0	0	R	0	0	0	0	0	2.5	G
153	Z	56	0	1	0	R	1	A	1	0	0	10.39	G
154	Z	67	0	0	0	R	0	0	0	0	1	4.12	G
155	Z	67	0	0	0	R	0	0	0	0	0	3.21	G
156	M	64	1	0	0	R	N	0	0	0	0	3.2	G
157	M	69	1	1	0	R	3	0	0	1	1	4.4	G
158	M	68	0	0	0	R	3	0	0	1	0	4.01	G
159	M	51	0	0	0	F	0	0	0	0	0	2.13	G
160	Z	77	1	0	0	R	0	0	0	0	0	4.25	G
161	M	79	1	0	0	F	1	0	0	0	0	13.11	G
162	M	70	0	1	0	R	N	0	0	0	0	3.13	G
163	Z	70	0	1	0	R	3	0	0	1	0	3.51	G
164	M	61	0	0	0	F	N	0	0	0	0	3.1	G
165	M	47	0	1	0	F	N	0	0	0	0	3.16	G
166	M	68	0	1	0	R	3	0	0	1	1	3.12	G
167	M	80	0	1	0	R	2	0	0	1	0	3.05	G
168	Z	67	0	1	0	R	0	0	0	0	0	1.49	G
169	M	78	0	1	0	R	3	0	0	1	0	2.55	G
170	M	53	0	1	0	R	3	0	0	0	0	3.4	G				hraničné 3-cievne - stress echo
171	M	46	0	1	0	F	1	0	0	0	0	2.3	G
172	Z	61	1	1	0	F	3	0	0	1	0	3.13	G
173	M	61	1	0	0	F	2	0	0	0	0	6.49	G
174	M	55	0	0	0	R	N	0	0	0	0	2.34	G
175	Z	53	0	0	0	R	H	0	0	1	0	2.36	G
176	Z	76	0	1	0	R	2	0	0	1	0	5.36	G
177	M	73	0	1	0	R	3	0	0	1	0	2.25	S
178	M	35	0	1	0	R	2	0	0	0	0	3.15	G
179	Z	74	0	1	1	F	1	A	1	0	0	13.5	G
180	Z	67	0	1	0	R	3	0	0	1	0	5.46	G
181	M	54	1	0	0	R	0	0	0	0	0	14.37	F
182	Z	73	0	1	0	R	N	0	0	0	0	4.54	F
183	Z	65	0	0	0	R	0	0	0	0	0	8.52	F
184	Z	56	0	0	0	R	3	0	0	0	0	11.09	F				úvaha o PKI-RCx/RIM
185	Z	72	0	0	0	R	N	0	0	0	0	7.19	S
186	M	69	1	0	0	R	3	E	1	0	0	6.1	G
187	M	62	0	1	0	F	3	0	0	0	0	7.09	G
188	M	67	0	0	0	R	H	0	0	1	0	2.18	G
189	Z	47	0	1	0	F	0	0	0	0	0	2.35	G
190	Z	74	0	1	0	R	1	0	0	0	0	3.06	G
191	M	76	0	1	0	R	1	0	0	0	0	8.4	G
192	M	70	0	0	0	R	N	0	0	0	0	5.3	F
193	M	56	0	0	0	R	1	0	0	0	0	9.29	F
194	Z	72	1	1	0	R	H	0	0	1	0	3.12	G
195	M	69	0	0	0	R	1	0	0	0	0	2.4	G				IVUS-RIA ?
196	M	75	0	0	0	R	1	0	0	0	0	4.16	G
197	M	53	0	1	0	F	2	0	0	0	0	4.48	G
198	M	56	1	1	0	R	3	0	0	1	0	2.05	S
199	M	60	0	1	0	R	3	0	0	1	0	3.36	G
200	M	63	0	1	0	R	3	0	0	1	0	3.53	S
201	M	68	0	1	0	F	3	0	0	0	0	10.26	S
202	Z	64	1	1	0	R	2	A	1	0	0	14.05	G
203	M	68	0	0	0	R	2	A	2	0	0	8.46	S
204	M	52	0	0	0	R	3	0	0	1	0	4.13	G
205	M	78	1	0	0	R	1	0	0	0	0	2.36	G
206	M	59	0	0	0	R	0	0	0	0	0	6.05	F
207	M	76	1	0	0	F	3	0	0	1	0	9.07	F
208	M	51	0	1	0	F	1	A	1	0	0	13.07	G
209	M	81	0	1	0	R	1	0	0	0	0	4.07	G
210	M	72	0	0	0	R	1	E	1	0	0	6.08	G
211	Z	62	0	1	0	R	2	A	1	0	0	11.32	G
212	M	47	0	1	0	R	N	0	0	0	0	5.58	G
213	Z	73	0	0	0	R	0	0	0	0	0	1.44	G
214	M	78	0	1	0	F	0	0	0	0	0	2.11	G
215	Z	73	1	0	0	R	N	0	0	0	0	2.12	G
216	Z	78	0	1	0	R	3	0	0	1	0	3.46	G
217	Z	62	1	0	0	R	2	E	2	0	0	9.21	G
218	M	78	1	1	0	R	2	0	0	0	0	3.57	G
219	Z	74	1	1	0	R	2	A	2	0	0	7.18	C
220	M	59	1	1	0	F	N	0	0	0	0	1.55	C
221	Z	65	1	1	0	R	2	0	0	0	0	9.39	C				odmietla PKI na ACD,RCx
222	M	55	0	0	0	R	N	0	0	0	1	3.01	C
223	M	55	0	0	0	R	N	0	0	0	1	3.01	F
224	M	83	0	0	0	R	2	0	0	0	0	7.36	F
225	M	81	1	0	0	R	1	A	1	0	0	11.39	S
226	M	66	0	1	0	R	2	A	1	0	0	9.48	S
227	Z	46	0	0	0	R	0	0	0	0	0	3.47	S
228	M	54	1	0	0	R	N	0	0	0	0	3.1	C
229	M	82	1	0	0	R	2	0	0	0	0	1.55	C
230	M	74	1	0	0	R	2	0	0	0	0	2.16	C
231	M	79	0	1	0	R	3	0	0	1	0	7.43	F
232	M	70	0	1	0	R	1	A	2	0	0	10.35	G
233	M	59	1	0	0	R	1	0	0	0	0	4.05	C				stres echo
234	Z	74	0	1	0	R	2	A	1	0	0	23.19	G
235	M	59	0	1	0	R	3	0	0	1	0	3.37	G
236	M	79	0	1	0	F	3	0	0	0	0	9.59	G				st p CABG
237	M	72	1	0	0	F	1	0	0	0	0	3.25	C
238	M	60	1	0	0	R	N	0	0	0	0	7.43	C
239	M	72	0	1	0	F	3	0	0	0	0	3.57	C				st p CABG
240	M	56	0	1	0	F	2	A	1	0	0	6.34	C				multi PKI - RIA, RD
241	M	55	0	1	1	R	2	A	3	0	0	6.4	C
242	M	51	0	1	0	F	N	0	0	0	0	1.42	C
243	M	59	0	0	0	R	1	0	0	0	0	5.3	C
244	M	72	0	0	0	R	1	0	0	1	0	8.5	C				hr Kmen
245	Z	60	0	1	0	R	0	0	0	0	0	2.3	C
246	Z	60	0	0	0	R	N	0	0	0	0	2.01	C
247	M	71	1	0	0	R	N	0	0	0	0	3.34	G
248	Z	64	0	0	0	R	2	0	0	0	0	14.14	F				stress echo na RIA
249	M	66	0	0	0	R	3	0	0	1	0	10.25	F
250	M	68	0	0	0	R	3	0	0	1	0	7.44	F
251	M	76	0	1	0	F	3	A	2.3	0	0	16.36	G
252	Z	64	0	0	0	R	1	E	1	0	0	8.25	G
253	M	54	0	0	0	R	N	0	0	0	0	2.42	G
254	M	42	0	1	0	R	1	A	2	0	0	5.3	C
255	M	68	0	1	1	F	2	A	1	0	0	16.18	C
256	M	61	0	1	1	R	3	A	3	0	0	18.13	C
257	Z	73	0	0	0	R	N	0	0	0	0	2.56	C
258	Z	63	0	0	0	R	0	0	0	0	0	3.38	C
259	M	46	0	1	0	R	0	0	0	0	0	2.15	C
260	M	59	0	0	0	R	0	0	0	0	0	2.3	C
261	M	71	0	1	0	R	3	0	0	1	0	3.15	C
262	Z	63	1	1	0	F	3	0	0	0	0	7.7	C				nález identický s prdošlými 2 (chron Uzáver)
263	M	74	1	1	0	R	1	A	1	0	0	20.4	C
264	M	77	1	0	0	R	1	0	0	0	0	3.22	G				RD1 - konzervat
265	M	72	1	0	0	R	1	0	0	0	0	6.11	G				CABG vs PKI
266	M	76	0	0	0	R	1	A	2	0	0	28.3	G				F diagnostika
267	M	44	0	0	0	R	N	0	0	0	0	12.42	G
268	M	60	0	1	0	R	2	A	1	0	0	13.14	G
269	M	61	1	0	0	R	2	0	0	0	0	2.54	C				najprv gastro, potom PKI
270	M	72	1	0	0	R	1	E	1	0	0	8.41	C
271	Z	74	0	0	0	R	2	A	2	0	0	7.43	S
272	Z	72	0	0	0	R	2	0	0	0	0	2.35	S				najprv scinti, potom PKI
273	M	40	0	0	0	R	0	0	0	0	0	2.41	C
274	Z	81	0	0	0	R	3	A	3	0	0	10.12	S
275	M	74	1	0	0	R	3	0	0	0	0	4.26	C
276	Z	74	0	0	0	R	2	E	1	0	0	19.33	C
277	Z	59	1	1	0	R	1	A	1	0	0	18.36	C
278	M	42	0	1	1	F	3	A	1	0	0	5.09	C
279	Z	60	0	0	0	R	0	0	0	0	0	4.16	G
280	Z	77	1	0	0	R	N	0	0	0	1	3.42	G
281	Z	62	0	0	0	R	N	0	0	0	0	2.56	S
282	Z	55	0	1	0	R	1	A	2	0	0	23.22	S
283	M	61	0	0	0	R	2	A	2	0	0	23.57	G
284	M	70	0	1	0	F	3	0	0	0	0	17.14	S
285	M	69	0	1	0	F	3	0	0	1	1	2.04	C
286	M	54	0	1	0	F	0	0	0	0	0	5.07	G				kontrapulzátor
287	Z	59	1	0	0	R	N	0	0	0	0	1.2	C
288	M	59	0	1	0	R	N	0	0	0	0	2.48	C
289	Z	60	0	0	0	R	2	A	2	0	0	4.24	C
290	Z	51	0	0	0	R	0	0	0	0	0	1.49	S
291	M	78	1	1	0	R	H	0	0	1	0	3.12	C
292	M	51	0	0	0	R	N	0	0	0	0	2.23	C
293	M	50	0	1	0	R	2	A	2	0	0	10.42	C
294	Z	85	1	1	1	F	3	0	0	1	0	4.33	C
295	Z	76	0	0	0	F	1	0	0	0	0	1.36	C
296	Z	66	0	0	0	F	1	0	0	0	0	2.54	C
297	M	52	0	0	0	F	N	0	0	0	0	2.45	C
298	M	39	0	0	0	R	0	0	0	0	0	1.52	C
299	M	64	0	0	0	R	N	0	0	0	0	5.01	F
300	M	82	1	0	0	R	2	E	3	0	0	4.21	G
301	M	78	0	1	1	R	2	A	1	0	0	6.45	C
302	Z	75	1	1	0	R	2	A	1	0	0	19.09	G				neúspešná PKI --- CABG
303	M	54	0	1	0	R	1	0	0	0	0	1.56	C
304	M	86	0	1	0	F	1	A	1	0	0	12.07	C
305	Z	73	1	0	0	R	2	0	0	0	0	3.17	C				scinti (RIA?)
306	M	58	1	0	0	R	1	0	0	0	0	23	G				neúspešná PKI-RMS, elektívne cez AFC
307	M	83	1	0	0	R	1	A	2	0	0	18.08	G
308	M	50	0	1	0	R	2	A	1.2	0	0	11.26	C
309	M	74	0	1	0	R	0	0	0	0	0	2.37	C
310	M	58	1	0	0	F	1	E	2	0	0	7.46	C
311	M	67	1	0	0	R	3	0	0	1	0	3.28	C
312	Z	86	0	1	0	R	1	0	0	0	0	2.49	S
313	M	77	0	0	0	R	2	0	0	1	1	3.24	S
314	M	53	0	0	0	R	3	0	0	1	0	2.24	C
315	M	78	0	1	0	F	2	E	3	0	0	4.09	C
316	Z	75	1	0	0	R	2	0	0	1	0	5.17	C
317	M	76	0	1	0	R	3	0	0	1	0	3.1	C
318	M	68	0	1	0	R	3	0	0	1	0	4.42	S
319	Z	63	0	0	0	R	0	0	0	0	0	2.55	G
320	M	76	0	0	0	F	1	A	1	0	0	17.13	G
321	M	63	0	0	0	R	2	0	0	0	0	8.48	F
322	M	65	0	0	0	F	N	0	0	0	0	2.44	G
323	M	66	0	0	0	F	3	A	2	0	0	11.21	G
324	Z	75	1	1	0	R	2	0	0	1	0	3.06	G
325	M	71	0	1	0	R	1	0	0	0	0	3.33	G
326	Z	77	0	1	1	F	1	A	3	0	0	8.34	G
327	Z	74	0	0	0	R	N	0	0	0	1	6.59	G
328	M	50	1	0	0	R	1	0	0	0	0	2.41	G				hraničná RIA/RD2
329	Z	82	0	0	0	R	N	0	0	0	0	2.29	G
330	M	64	0	0	0	R	2	E	1	0	0	16.44	G				multi PKI
331	Z	59	0	1	0	R	3	0	0	1	0	4.24	G
332	M	69	1	0	0	R	2	A	1	0	0	9.36	C
333	Z	59	1	0	0	R	1	0	0	0	0	2.12	S
334	Z	47	0	0	0	R	0	0	0	0	0	3.34	C
335	M	77	1	1	0	R	1	0	0	0	0	4.08	S
336	M	72	1	1	0	R	3	0	0	0	0	5.25	C
337	M	65	1	1	0	F	3	0	0	0	0	11.4	G
338	M	71	1	0	0	R	2	A	1	0	0	18.36	C
339	M	75	0	1	0	R	3	A	3	0	0	6.94	G
340	Z	80	0	0	0	R	N	0	0	0	0	3.54	G
341	M	57	0	1	0	R	N	0	0	0	1	3.54	G
342	M	42	0	1	1	F	1	A	1	0	0	5.41	C				IABP
343	M	66	0	1	1	R	3	A	2	0	0	33.1	C
344	Z	53	1	1	0	R	N	0	0	0	0	1.38	C
345	M	68	0	0	0	R	3	A	3	0	0	7.53	C
346	Z	86	0	1	0	F	1	0	0	1	1	3.22	G
347	Z	82	0	1	0	R	2	0	0	0	0	4.35	G				PKI? Základné och Je TECH
348	Z	85	1	1	0	R	N	0	0	0	0	6.04	C
349	M	75	0	1	0	R	2	E	1	0	0	10.54	G				odstup HK
350	M	57	1	0	0	R	H	0	0	1	0	2.32	G
351	M	55	1	0	0	R	3	0	0	1	0	4.46	G				IVUS-RIA? CABG?
352	Z	79	0	0	0	R	0	0	0	0	1	2.3	G
353	M	66	0	0	0	R	2	A	1	0	0	8.14	G
354	M	71	0	0	0	R	N	0	0	0	0	4.27	G
355	Z	85	1	1	0	F	1	A	1	0	0	10.03	G
356	M	77	0	1	0	RF	H	0	0	0	0	7.04	G
357	M	60	0	1	0	F	3	0	0	1	0	4.08	C
358	Z	73	1	0	0	R	N	0	0	0	0	3.01	C
359	M	51	0	0	0	R	1	0	0	0	0	7.07	F				perf Scan myokardu, PKI na ACD?
360	Z	49	0	0	0	R	0	0	0	0	0	5	C
361	Z	63	0	0	0	R	N	0	0	0	0	3.46	F
362	M	59	0	0	0	R	2	A	1	0	0	14.14	C
363	Z	67	0	1	0	F	3	0	0	0	0	6.37	C
364	M	59	0	1	0	F	2	0	0	0	0	1.3	C				kontrolný nástrek
365	M	59	1	0	0	R	3	0	0	1	0	2.35	G
366	M	65	0	0	0	R	N	0	0	0	0	1.55	S
367	M	71	1	0	0	R	1	0	0	0	0	3.45	G
368	Z	41	0	1	0	R	1	0	0	0	0	3.07	S				odmieta PKI-RIA
369	M	57	0	1	0	R	3	0	0	1	0	7	G
370	Z	86	0	1	0	R	1	E	1	0	0	9.02	G
371	Z	84	0	1	0	R	3	0	0	1	0	3.51	S
372	Z	70	0	1	0	R	N	0	0	0	0	2.29	S
373	M	59	0	1	0	F	2	E	0	0	0	8.56	G
374	M	52	1	0	0	R	3	0	0	1	0	2.57	C
375	Z	60	0	0	0	R	N	0	0	0	0	2.37	G
376	Z	50	0	1	0	R	0	0	0	0	0	1.08	C
377	M	65	0	0	0	R	2	E	2	0	0	5.31	G
378	Z	75	0	1	0	R	2	0	0	1	0	2.43	C				RD1 konzervat
379	M	44	0	1	0	R	1	0	0	0	0	11.03	C
380	M	47	0	0	0	R	2	A	1	0	0	11.56	G
381	Z	42	0	0	0	R	N	0	0	0	0	1.51	C
382	M	69	0	0	0	R	1	0	0	1	0	3.05	G
383	M	61	1	0	0	R	2	0	0	1	0	5.13	G
384	Z	75	0	1	0	R	2	0	0	0	0	5.41	G
385	M	41	0	0	0	R	0	0	0	0	0	7.4	G
386	M	72	1	1	0	F	H	0	0	1	0	3.52	G
387	M	75	0	1	0	R	N	0	0	0	0	3.04	G
388	M	68	0	0	0	R	1	A	1	0	0	12.55	G
389	Z	63	0	0	0	R	0	0	0	0	0	9.37	G
390	M	52	0	0	0	R	1	0	0	0	0	4.53	G				hraničná RIA
391	M	50	0	1	0	R	1	A	2	0	0	19.09	G
392	M	65	0	0	0	R	H	0	0	1	0	3.11	G
393	M	64	0	1	0	F	1	A	3	0	0	6.55	G
394	M	58	0	1	0	F	1	A	2	0	0	14.32	G
395	M	70	1	0	0	R	1	0	0	0	0	12.28	C
396	M	66	0	0	0	R	1	0	0	0	0	1.58	C				hraničný odstup RIA
397	M	57	0	0	0	R	N	0	0	0	0	1.25	C
398	Z	60	0	0	0	R	0	0	0	0	0	1.04	C
399	M	70	0	0	0	R	1	A	1	0	0	8.14	C
400	M	80	1	0	0	F	3	0	0	1	0	14.12	C				konzultačná správa - reCABG? RIA
401	Z	67	0	1	0	R	2	A	3	0	0	6.54	C
402	M	64	1	0	0	R	1	0	0	1	1	1.43	C
403	M	62	0	0	0	R	0	0	0	0	0	1.12	C
404	Z	78	0	0	0	R	2	0	0	1	0	1.55	C
405	Z	71	0	0	0	R	N	0	0	0	0	1.33	C
406	Z	64	0	0	0	R	1	0	0	0	0	2.11	C
407	M	49	0	0	0	R	3	A	3	0	0	23.24	G
408	M	79	0	0	0	R	2	0	0	1	0	4.32	C
409	Z	78	0	1	0	R	N	0	0	0	0	2.15	C
410	M	57	0	1	1	R	2	A	2	0	0	15.13	G					15	12	120
411	Z	57	0	0	0	R	0	0	0	0	0	1.42	C
412	M	65	0	0	0	R	1	A	1	0	0	19.2	C
413	Z	68	0	1	0	R	0	0	0	0	0	2.13	C
414	Z	74	0	1	0	R	2	A	3	0	0	19.29	C				CTO
415	Z	72	0	0	0	R	2	0	0	1	1	1.44	C
416	Z	51	0	0	0	R	0	0	0	0	0	2.44	C
417	Z	63	0	0	0	R	2	A	2	0	0	11.11	C
418	M	57	0	1	0	R	2	E	2	0	0	3.42	C
419	Z	75	0	0	0	F	N	0	0	0	0	2.11	G
420	M	63	1	1	0	R	N	0	0	0	0	6.24	G
421	M	58	0	0	0	R	1	A	1	0	0	17.56	S
422	M	37	0	0	0	R	N	0	0	0	0	4.1	S
423	Z	64	1	1	0	R	N	0	0	0	0	2.4	S
424	Z	57	1	1	0	R	0	0	0	0	0	2.11	C
425	M	75	0	0	0	R	0	0	0	0	0	1.5	C
426	M	64	0	1	0	R	1	0	0	0	0	2.19	C
427	M	57	0	0	0	R	2	0	0	0	0	6.21	C
428	M	41	0	1	0	R	1	A	2	0	0	9.14	C
429	M	86	0	1	0	R	1	0	0	0	0	19.04	F
430	Z	55	0	1	0	F	3	0	0	1	0	2.58	C
431	M	78	1	1	0	R	H	0	0	1	0	5.18	G
432	Z	74	1	1	0	R	3	0	0	1	0	7.26	G
433	Z	60	0	0	0	R	0	0	0	0	0	2.28	G
434	M	54	0	1	0	R	1	A	3	0	0	12.32	G
435	Z	69	1	1	0	R	2	A	3	0	0	15.4	G
436	Z	78	0	1	0	R	3	0	0	1	1	9.49	G
437	M	63	0	1	0	R	3	0	0	1	0	3.18	G
438	M	64	0	1	1	F	2	A	3	0	0	8.28	G					10	15	35
439	Z	81	0	1	0	R	3	0	0	1	0	6.02	C
440	M	59	0	1	0	R	1	0	0	0	0	1.54	C
441	M	62	0	0	0	R	1	A	1	0	0	8.37	C
442	M	56	0	0	0	R	0	0	0	0	0	3.04	C
443	M	60	0	0	0	R	2	0	0	1	0	3.38	C
444	Z	59	0	0	0	R	0	0	0	0	0	3.1	C
445	M	64	0	1	0	F	H	0	0	1	0	4.69	C
446	M	60	1	0	0	R	1	0	0	0	0	2.19	C
447	Z	73	1	0	0	R	0	0	0	0	0	3.45	G
448	M	63	0	0	0	R	1	0	0	0	0	2.24	C				st p Pki 2002
449	M	74	0	0	0	R	1	0	0	0	0	2.29	C				odp Scintigr
450	Z	73	0	1	0	R	N	0	0	0	0	1.38	C
451	M	74	1	1	0	R	2	0	0	1	0	11.44	G
452	M	62	0	1	0	R	3	0	0	1	0	3.08	C
453	Z	52	1	0	0	F	N	0	0	0	0	1.45	G
454	Z	53	0	0	0	R	0	0	0	0	1	1.51	G
455	Z	77	0	1	1	F	3	A	3	0	0	26.32	G					10	25	25
456	Z	52	0	1	0	F	1	A	3	0	0	19.13	G
457	M	74	1	1	0	R	3	0	0	0	0	4.52	G
458	Z	57	0	1	0	R	0	0	0	0	0	1.3	C
459	Z	70	1	0	0	R	2	0	0	0	0	1.14	C
460	M	68	0	0	0	R	2	E	1	0	0	12.07	C
461	Z	51	1	1	0	R	2	0	0	1	0	5.32	C
462	Z	48	0	1	0	F	1	A	2	0	0	6.11	C
463	M	80	1	1	0	F	2	0	0	0	0	3.25	G				PKI elektívne
464	M	76	0	1	0	R	H	0	0	1	0	5.21	G
465	M	57	1	0	0	R	2	0	0	1	0	2.49	C
466	Z	45	1	0	0	R	0	0	0	0	0	3.12	F
467	Z	56	0	0	0	R	0	0	0	0	0	2.1	C
468	M	67	0	1	0	R	3	0	0	1	0	4.26	F
469	M	68	0	1	1	F	2	A	3	1	0	16.18	C
470	Z	70	0	1	0	R	N	0	0	0	0	5.24	C
471	Z	74	0	1	1	R	2	A	2	0	0	9.13	C					20	20	96
472	M	80	1	0	0	F	2	E	1.2	0	0	23.22	G
473	Z	67	1	0	0	R	1	0	0	0	0	1.44	G
474	M	70	0	0	0	R	3	0	0	1	0	13.57	F
475	M	63	0	0	0	R	1	0	0	0	0	2.47	F
476	M	55	0	0	0	R	0	0	0	0	1	11.54	F
477	M	47	0	1	0	F	1	0	0	0	0	3.03	G				viac ako 24 hod STEMI bez AP
478	M	37	0	1	0	F	1	A	2	0	0	15.43	G
479	Z	75	1	0	0	R	3	0	0	0	0	2.94	C				st p PKI 2011 VUSCH
480	M	73	0	0	0	R	N	0	0	0	0	3.53	G
481	M	72	0	0	0	R	N	0	0	0	1	2.25	C
482	M	57	0	0	0	F	0	0	0	0	1	7.45	G
483	M	64	0	0	0	F	1	0	0	0	0	18.18	C
484	M	92	1	1	1	F	H	A	3	0	0	15.35	C
485	Z	77	0	1	0	R	3	0	0	1	1	3.51	G
486	Z	76	1	0	0	F	3	0	0	0	0	5.54	C
487	M	66	1	1	0	R	1	A	1	0	0	7.38	C
488	M	60	0	1	0	F	3	0	0	0	0	10.48	G
489	Z	53	0	1	0	R	0	0	0	0	0	1.28	C
490	M	65	0	1	0	R	3	0	0	1	0	2.03	C
491	M	65	0	0	0	R	1	0	0	0	0	5.06	G
492	Z	66	0	0	0	R	0	0	0	0	0	1.36	G
493	M	61	0	0	0	R	N	0	0	0	1	3.11	G
494	Z	83	1	1	0	R	3	0	0	1	0	10.17	G
495	M	51	0	1	1	R	1	A	2	0	0	9.36	C				prim diafr	13	12	35
496	M	71	1	0	0	F	0	0	0	0	0	3.11	G
497	Z	70	1	0	0	R	2	0	0	0	0	3.48	G
498	M	63	0	1	0	R	1	0	0	0	0	3.59	G				stav po PKI-RIA - vynechaná DAT
499	M	55	0	1	0	R	1	0	0	0	0	2.58	G
500	M	68	0	1	0	R	1	0	0	0	0	6.31	G				zvážime PKI-ACD
501	M	54	0	1	0	R	2	A	3	0	0	8.17	G
502	M	49	0	1	0	R	0	0	0	0	0	3.48	G
503	Z	85	1	1	1	F	3	A	1	0	0	13.15	G					15	15	25
504	Z	83	0	0	0	R	N	0	0	0	0	3.16	G
505	M	74	0	0	0	R	3	0	0	1	0	2.44	G				elektívne re-PKI vs CABG
506	M	51	0	0	0	R	0	0	0	0	0	6.28	G
507	Z	68	0	1	0	F	1	A	1	1	0	23.1	S				technicky neúspešná PKI
508	Z	53	0	1	0	R	N	0	0	0	0	1.41	G
509	Z	72	1	0	0	R	H	0	0	1	0	5.52	G
510	M	80	0	0	0	R	N	0	0	0	0	6.48	F
511	Z	73	1	0	0	F	1	0	0	1	0	2.24	G
512	M	50	0	0	0	R	3	0	0	1	0	5.3	G
513	M	71	0	0	0	RF	2	A	3	0	0	24.4	G				F diagnostika
514	Z	58	1	0	0	R	1	A	3	0	0	16.02	G
515	Z	77	0	1	0	R	1	A	0	0	0	2.46	S
516	Z	64	0	0	0	R	N	0	0	0	0	3.12	C
517	M	78	0	1	0	R	1	0	0	0	0	3.05	C
518	Z	59	1	1	0	R	1	0	0	0	0	1	C
519	M	87	0	1	1	F	3	A	1	0	0	21.3	G				EKG na našej int ambulancii	14	26	20
520	M	62	0	1	0	F	3	A	2	0	0	15.18	G
521	M	83	0	1	0	R	3	0	0	1	0	3.42	S
522	M	52	0	1	0	R	0	0	0	0	0	2.17	S
523	M	59	0	1	0	R	1	A	2	0	0	7.53	G				PKI na RMS
524	M	62	0	1	0	R	3	0	0	1	0	2.54	S
525	M	85	1	1	0	R	3	0	0	1	0	3.16	S
526	Z	71	1	1	0	R	0	0	0	0	0	2.49	C
527	Z	54	0	0	0	R	1	0	0	0	0	3.24	S				doplnit scintigrafiu
528	M	65	0	0	0	R	1	A	1	0	0	5.51	C
529	M	50	0	1	1	R	2	A	2	0	0	19.26	S				prim Pki + integrilin+aspirácia	15	20
530	M	51	0	1	0	R	2	0	0	0	0	3.43	S				doplniť scintigrafiu
531	M	74	1	1	0	R	3	0	0	0	0	2.3	S
532	Z	65	0	0	0	R	0	0	0	0	0	1.29	C
533	M	56	0	0	0	R	N	0	0	0	0	1.22	C
534	M	69	0	0	0	R	N	0	0	0	0	3.1	S
535	M	38	1	0	0	R	1	0	0	1	0	5.43	C
536	Z	68	0	0	0	R	N	0	0	0	0	2.35	C
537	M	48	0	1	0	R	1	A	3	0	0	5.33	C
538	M	68	1	0	0	R	H	0	0	1	0	5.53	C				kriticky HK - urg CABG
539	M	74	1	0	0	R	N	0	0	0	0	8.31	S
540	M	80	1	0	0	R	1	0	0	0	0	5.55	C				CABG resp PKI podla chlopne
541	Z	73	1	1	0	F	3	0	0	1	0	3.54	C
542	M	77	0	1	0	F	3	0	0	0	0	11.03	C				st p CABG 3x
543	Z	51	0	0	0	R	0	0	0	0	0	1.45	S
544	M	57	0	0	0	R	0	0	0	0	0	2.41	S
545	M	62	1	0	0	R	3	0	0	1	1	2.2	S
546	M	70	0	0	0	R	3	0	0	1	0	2.34	S
547	Z	60	0	1	0	R	0	0	0	0	0	1.12	S
548	Z	77	0	1	0	R	1	0	0	0	0	2.53	S				doriešit GIT, potom el Pki na RMS
549	Z	65	1	1	0	R	2	A	1	0	0	9.38	C
550	Z	74	0	0	0	R	N	0	0	0	0	4.37	C
551	Z	59	0	0	0	R	N	0	0	0	0	1.43	C
552	M	78	0	0	0	R	3	0	0	1	0	3.18	C
553	M	61	0	0	0	R	N	0	0	0	0	1.57	C
554	M	53	0	1	0	R	3	0	0	1	0	3.41	C
555	Z	73	1	0	0	F	3	E	1	0	0	8.28	C
556	M	75	1	1	0	R	3	0	0	0	0	1.49	C				doplnit scintigrafiu
557	M	59	1	0	0	R	2	0	0	1	0	4.1	C
558	Z	80	0	0	0	R	N	0	0	0	0	3.59	C
559	M	59	0	1	0	R	1	A	1	0	0	4.3	C
560	M	56	0	0	0	R	0	0	0	0	0	3.06	S
561	M	25	0	1	0	R	0	0	0	0	0	2.25	S
562	M	25	0	0	0	R	0	0	0	0	0	8.49	S
563	M	64	0	1	1	R	3	A	2	0	0	12	S				pirm PCI + stentgraft
564	Z	75	0	0	0	R	1	0	0	0	0	2.18	S
565	Z	64	0	0	0	R	1	0	0	0	0	2.46	C
566	M	72	0	0	0	R	3	0	0	1	0	7.5	S
567	M	55	0	0	0	R	3	0	0	1	0	2.21	C
568	Z	73	1	0	0	R	3	A	2	0	0	15.43	S
569	Z	59	0	0	0	R	0	0	0	0	0	8.06	G
570	Z	63	1	1	0	R	3	0	0	1	0	2.01	S
571	M	59	0	1	0	R	1	0	0	0	0	3.83	S
572	Z	76	1	1	0	R	0	0	0	0	0	3	C
573	Z	68	1	0	0	F	3	0	0	0	0	9.54	C				stp 4xbypassy
574	Z	75	0	0	0	F	N	0	0	0	0	4.1	C
575	M	69	0	0	0	F	3	0	0	1	0	5.2	C				stp 1xCABG- t c reop Objednaný do VÚSCH
576	Z	47	0	0	0	R	0	0	0	0	0	1.46	C
577	Z	67	0	0	0	R	0	0	0	0	0	1.23	C
578	M	77	0	0	0	R	1	E	1	0	0	8.38	C
579	Z	77	1	1	0	R	H	0	0	1	0	4.28	C				urg Preklad do VÚSCH Ke
580	M	21	0	1	0	R	0	0	0	0	0	2.49	C
581	Z	71	1	1	0	R	1	0	0	0	0	10.35	S
582	Z	44	0	0	0	R	0	0	0	0	0	5.3	F
583	M	58	0	1	0	R	3	0	0	1	0	2.37	S
584	M	47	0	0	0	R	H	0	0	1	0	14.15	F				CABG v urg Režime
585	M	74	0	1	0	F	3	0	0	1	0	2.22	S				konzult Počas hospital - CABG
586	M	62	0	1	0	R	N	0	0	0	0	2.34	S
587	M	72	1	1	0	R	3	0	0	1	0	10.06	F
588	Z	72	1	0	0	F	1	0	0	0	0	3.09	S
589	M	62	0	1	0	R	3	A	3	0	0	12.04	G
590	M	60	0	0	0	R	2	0	0	0	0	2.24	G				t č konzervat , pri potrebe revaskul Skôr CABG
591	M	64	0	0	0	R	2	E	1	0	0	9.09	G
592	M	70	0	1	0	F	H	0	0	0	0	10.06	G				stp 3xCABG, t č konzervat Postup
593	M	58	0	0	0	R	0	0	0	0	0	2.51	S
594	F	75	1	0	0	R	1	0	0	0	1	7.52	S
595	F	55	0	0	0	R	N	0	0	0	0	1.2	S				plán TEE na MiV- dľa výsledku op ?
596	M	56	0	0	0	R	2	A	2	0	0	25.27	S				instent restenóza RMS- POBA+2x DEB, subopt Výsledok
597	M	64	1	1	0	R	3	E	0	0	0	14.59	S				stp 2xCABG
598	M	60	0	1	0	R	2	0	0	0	0	3.55	S
599	Z	60	0	1	0	F	0	0	0	0	0	12.57	S				CTA za účelom dodiff Anat Pomerov
600	Z	67	1	1	0	R	3	0	0	0	0	3.04	S
601	Z	74	0	0	0	R	N	0	0	0	0	11.15	F
602	Z	59	0	1	0	R	3	0	0	1	0	2.39	S
603	M	60	1	1	0	R	3	0	0	1	0	10.4	F
604	M	51	0	1	0	R	N	0	0	0	0	3.32	S
605	Z	66	0	1	0	R	1	A	1	0	0	12.01	S
606	Z	66	0	1	0	R	3	0	0	1	0	2.11	S				CABG, pri odmietnutí PKI
607	M	77	0	1	0	R	1	0	0	1	0	3.35	S				vhodnejsi CABG- konzultácia počas hospital
608	Z	66	1	0	0	R	N	0	0	0	0	6.51	F
609	Z	63	0	0	0	R	0	0	0	0	0	1.19	S
610	M	55	0	0	0	R	0	0	0	0	0	6.33	F
611	M	54	0	1	0	R	2	0	0	0	0	2.28	S
612	M	52	0	0	0	R	N	0	0	0	0	4.48	F
613	Z	49	0	0	0	R	0	0	0	0	0	1.19	S
614	M	50	0	0	0	R	1	0	0	0	0	7.3	F				hraničné 1-cievne postihnutie /RIA/- konzervat
615	M	22	0	0	0	R	0	0	0	0	0	2.25	S
616	Z	80	0	1	0	R	1	0	0	0	0	8.07	F
617	Z	73	1	0	0	R	2	0	0	0	0	7.16	C
618	Z	67	0	1	0	R	3	0	0	1	0	1.56	C
619	M	70	0	1	0	R	3	0	0	1	0	2.2	C
620	M	61	0	1	0	F	3	0	0	0	0	3.06	C
621	Z	74	1	0	0	R	1	0	0	0	0	11.28	S
622	Z	63	1	1	0	R	3	0	0	1	0	11.14	F
623	M	67	1	0	0	F	H	0	0	1	0	24.2	F
624	Z	66	0	0	0	F	0	0	0	0	0	7.2	F
625	M	77	0	0	0	R	N	0	0	0	1	4.15	G
626	Z	81	0	1	0	F	3	A	3	0	0	12	G
627	M	60	0	1	0	F	H	0	0	1	0	2.52	G
628	M	55	0	0	0	R	2	0	0	1	0	2.25	S				konzultácia z lôžka
629	M	64	1	0	0	F	H	E	H	0	0	10.56	C				PKI na HK - krytý LIMA to RIA
630	Z	66	0	E	0	F	3	E	1	0	0	7.14	C
631	M	63	0	0	0	R	N	0	0	0	0	1.36	C
632	Z	50	0	1	0	R	0	0	0	0	0	1.36	S
633	M	70	0	1	0	F	3	0	0	0	0	8.56	S
634	Z	71	0	0	0	R	0	0	0	0	0	1.55	S
635	M	66	0	0	0	R	1	0	0	0	1	1.53	C				op MiV
636	Z	49	0	1	0	R	N	0	0	0	0	2.26	S
637	M	70	1	0	0	R	3	0	0	1	1	4.15	C				op AoV, CABG
638	M	56	1	0	0	R	1	0	0	0	0	2.52	C
639	M	60	1	1	0	R	2	0	0	0	1	5.21	C				v prípade op AoV CABG, inak PKI na RIA
640	Z	73	0	0	0	F	3	0	0	0	0	4.13	C
641	M	63	0	0	0	R	0	0	0	0	0	11.27	F
642	M	74	0	0	0	R	1	0	0	0	0	4.56	F				dôkaz ischémie-perf scan myokardu-pri pozit Náleze PKI
643	Z	65	1	0	0	R	2	0	0	1	0	7.56	S
644	M	64	1	0	0	R	3	A	2	0	0	9.44	S				F diagnostika
645	Z	59	0	0	0	R	2	A	2	0	0	24.03	S
646	M	53	0	0	0	R	3	0	0	1	0	8.12	G
647	M	55	0	1	0	R	3	0	0	1	0	5.55	F
648	Z	57	0	1	0	R	3	0	0	1	0	2.54	S
649	Z	78	0	1	0	R	N	0	0	0	0	5.15	C
650	Z	59	1	0	0	R	0	0	0	0	0	5.07	S
651	M	72	0	1	0	R	1	0	0	1	1	4.95	S				CABG pri op Tr chlopne
652	M	60	1	0	0	R	2	E	1	0	0	24.5	C				RIA/RD bifurk 2stent RIA/POBA RD
653	Z	75	0	1	0	R	N	0	0	0	0	4	S
654	Z	77	1	0	0	R	2	0	0	0	0	5.01	S
655	M	60	1	1	0	R	0	0	0	0	0	2.49	S
656	Z	71	0	0	0	R	0	0	0	0	0	4.15	S
657	M	52	0	0	0	R	1	0	0	0	0	3.56	S
658	Z	56	1	0	0	R	N	0	0	0	0	6.41	G
659	M	57	0	0	0	F	3	0	0	1	0	10.2	G
660	M	78	0	1	0	R	3	0	0	0	0	7	G				st p CABG - bypassy funkšné
661	M	61	0	1	0	R	1	A	3	0	0	15.3	G				technicky neuspech ACD
662	Z	70	1	1	0	R	3	0	0	1	1	36.3	F				CABG + chl
663	M	75	0	0	0	R	1	0	0	1	1	2.6	C				CABG + chl
664	Z	73	0	1	0	F	N	0	0	0	0	2.4	C
665	M	78	0	0	0	R	2	0	0	0	0	2.4	C
666	Z	62	0	1	0	F	1	0	0	0	0	1.4	C
667	M	63	0	0	0	R	2	A	2	0	0	5.19	C				DES Rcx
668	M	54	0	0	0	R	3	0	0	1	0	3.39	C
669	M	75	0	0	0	F	1	A	1	0	1	8.12	C
670	M	55	0	0	0	R	3	E	1	0	0	17.32	C				2xstent RIA
671	Z	58	1	0	0	R	1	0	0	0	0	5.3	C
672	Z	70	0	0	0	R	2	0	0	1	0	2.22	C
673	M	72	0	0	0	R	1	0	0	1	0	2.28	C
674	Z	67	0	0	0	R	N	0	0	0	0	3.1	C
675	M	76	0	0	0	R	3	E	2	0	0	22.1	C
676	Z	62	0	1	0	R	3	0	0	0	0	1.53	C
677	M	60	0	0	0	F	1	0	0	0	0	15.56	C				technicky neuspec ACD
678	Z	64	0	1	0	R	N	0	0	0	0	3.1	C
679	M	84	0	1	0	R	2	0	0	1	0	2.1	C				ekvivalent zav Postihn HK - CABG z lozka
680	M	46	0	1	0	R	0	0	0	0	0	2.21	C
681	M	44	0	1	0	R	1	0	0	1	0	3.03	C
682	Z	75	1	1	0	F	3	0	0	0	0	9.5	C				st p CABG 2x
683	M	73	1	0	0	R	3	0	0	1	0	4.56	C
684	M	74	1	1	0	R	3	0	0	1	0	4.02	C
685	Z	68	0	1	0	R	2	A	1	0	0	21.02	C				F diagnostika
686	M	58	0	1	0	R	1	0	0	0	0	4.48	C
687	M	53	1	0	0	R	N	0	0	0	0	11.2	C
688	Z	50	0	0	0	R	0	0	0	0	0	1.2	C
689	M	52	0	0	0	R	2	0	0	0	0	3.14	S				chronický uzáver ACD s mikrokanálom
690	M	62	1	0	0	R	2	E	1	0	0	5.56	S
691	Z	82	1	0	0	R	N	0	0	0	0	2.41	S
692	M	82	0	0	0	R	1	0	0	0	0	15.22	S				hraničná bifurk RIA/RD1
693	M	70	0	0	0	F	N	0	0	0	0	5.19	G
694	M	53	0	1	0	R	2	0	0	1	0	5.04	G
695	M	78	1	1	0	F	3	0	0	1	0	7.34	G
696	Z	58	1	0	0	R	N	0	0	0	0	1.53	C
697	M	80	0	0	0	F	3	0	0	1	0	12.35	C
698	M	66	0	1	0	R	1	A	3	0	0	12.44	S				F diagnostika
699	M	56	0	0	0	R	0	0	0	0	0	8.4	F
700	Z	86	0	0	0	R	3	0	0	0	0	7.08	C				vytazit Th, pri tazk PKI na RCX?
701	M	61	0	1	0	F	3	0	0	0	0	14.12	C				st p 4x CABG
702	Z	73	0	0	0	R	2	0	0	0	0	5.23	S
703	Z	70	0	0	0	R	N	0	0	0	0	2.55	S
704	Z	75	0	1	0	R	N	0	0	0	0	3.06	S
705	M	70	0	1	0	R	2	0	0	1	0	2.35	S
706	M	50	0	1	1	R	N	0	0	0	0	11.57	S
707	M	83	0	0	0	F	2	0	0	0	0	8.53	S				st p 3x CABG
708	M	71	1	0	0	R	H	0	0	1	0	4.29	S				CABG z lozka
709	Z	67	1	0	0	R	N	0	0	0	0	7.05	S				F diagnostika
710	Z	66	1	0	0	R	2	0	0	1	0	1.54	S				PKI na RIA event CABG
711	M	63	0	1	0	R	3	0	0	1	0	3.1	S				CABG- konzult Z lôžka
712	Z	66	1	0	0	F	2	E	1	0	0	3.46	C				elekt PKI+Destent na RIA
713	M	60	0	0	0	F	3	E	2	0	0	7	C				elekt PKI+stent na RCx
714	M	70	0	0	0	F	2	E	1	0	0	5.14	C				elekt viacetážová PKI + De-stent na RIA
715	Z	76	0	1	0	R	3	0	0	1	0	3.17	S
716	M	67	0	1	0	R	3	A	2	0	0	6.31	S				PKI+stent na RIM
717	M	24	0	1	0	R	0	0	0	0	0	1.47	C
718	Z	49	1	0	0	R	3	0	0	0	0	3.42	S				t č konzerv Postup, dľa scintigr Myokardu ďalší postup
719	M	59	0	1	0	R	1	0	0	0	0	1.57	S				dop Scan myokardu, dľa výsledku ďalší postup
720	M	65	1	0	0	R	1	A	2	0	0	6.47	S				vykonaná PKI+stent na RMS2
721	Z	68	0	0	0	R	0	0	0	0	0	11.02	S
722	Z	68	0	0	0	R	N	0	0	0	0	2	G
723	M	57	0	1	0	R	2	0	0	0	0	2.12	S				t č konzervat Postup, pre event PKI nutný dôkaz ischémie
724	M	66	1	1	0	R	3	0	0	1	0	3.42	G
725	M	43	0	1	0	R	2	A	1	0	0	11.25	G				PKI+stent na RIA
726	M	20	0	1	0	R	0	0	0	0	0	13.58	S
727	Z	68	1	1	0	F	2	A	3	0	0	4.27	G				PKI+stent na ACD
728	M	51	1	1	0	R	2	A	1	0	0	13	C				vykonaná viacetážová PKI+DE stent na RIA
729	Z	73	0	0	0	R	N	0	0	0	0	1.35	C
730	M	73	0	0	0	R	N	0	0	0	0	1.25	C
731	Z	65	0	0	0	R	N	0	0	0	0	12.13	F
732	Z	55	0	0	0	R	0	0	0	0	0	2.34	F
733	M	57	0	0	0	F	3	0	0	1	0	4.07	F
734	Z	77	0	0	0	R	2	A	1.2	0	0	7.51	C				multi Pki RIA, rcX
735	Z	73	1	0	0	R	0	0	0	0	0	2.2	C
736	Z	73	0	1	0	R	1	A	1	0	0	4.34	C				Pki na RIA
737	Z	63	0	0	0	R	N	0	0	0	0	3.57	F
738	Z	63	0	1	0	R	0	0	0	0	0	4.04	F
739	M	48	0	1	0	R	1	0	0	0	0	2.54	C
740	M	64	1	1	0	R	3	0	0	1	0	3.23	S				CABG- konzult Počas hospitalizácie
741	Z	77	1	1	1	R	3	A	3	0	0	23.34	S				PKI+2x stent na ACD
742	Z	54	1	0	0	R	N	0	0	0	0	2.42	S
743	M	64	1	0	0	R	3	0	0	1	0	4.1	S
744	M	74	0	0	0	R	N	0	0	0	0	2.04	S
745	Z	67	0	0	0	R	N	0	0	0	0	2.31	S
746	M	72	0	1	0	R	3	0	0	0	0	18.33	S
747	Z	82	0	0	0	R	N	0	0	0	0	3.5	F
748	Z	73	0	0	0	R	N	0	0	0	0	1.24	S
749	M	57	0	1	0	R	3	0	0	1	0	4.2	F
750	M	59	1	1	0	R	3	0	0	1	0	3.21	S
751	M	57	0	1	0	R	N	0	0	0	0	7.01	S
752	M	46	0	1	0	R	N	0	0	0	0	5.31	F
753	M	49	1	1	0	F	3	0	0	1	0	1.39	C
754	Z	48	1	0	0	R	2	0	0	1	0	3.21	G
755	Z	61	0	1	0	R	3	0	0	1	0	2.5	G
756	M	59	0	1	0	R	2	A	3	0	0	26.56	G				F diagnostika
757	M	65	0	0	0	R	N	0	0	0	0	4.55	F
758	M	52	0	0	0	R	0	0	0	0	0	20.38	F
759	Z	71	0	0	0	R	N	0	0	0	0	1.24	C
760	Z	64	1	0	0	R	N	0	0	0	0	1.28	C
761	Z	79	0	1	0	R	2	A	1	0	0	18.28	C				PKI 2xstent RIA
762	Z	75	0	1	0	R	N	0	0	0	0	3.21	S
763	M	58	0	1	0	R	2	0	0	1	1	2.49	S				op Chl AoV
764	Z	75	1	1	0	R	N	0	0	0	0	1.54	C
765	M	65	0	0	0	R	1	0	0	0	0	2.5	C				st p PKLI na RD
766	M	80	0	0	0	R	2	A	1	0	0	20.13	C				pKI na RIA
767	Z	57	0	0	0	R	N	0	0	0	0	1.14	C
768	M	69	0	1	1	R	1	A	1	0	0	7.02	C				prim PKI na RIA	13	15	48	120
769	Z	61	0	0	0	R	N	0	0	0	0	2.27	C
770	M	54	0	0	0	R	1	0	0	0	0	8.26	C
771	Z	52	0	0	0	R	N	0	0	0	0	1.1	C
772	M	56	0	1	0	R	3	0	0	1	0	3.16	C
773	Z	57	1	1	0	R	2	A	1	0	0	10.57	C
774	Z	88	0	0	0	RF	N	0	0	0	0	12.37	C				komplikácia -coiling a rad , zalomeny kateter
775	M	55	0	1	0	R	3	A	2	0	0	6.36	C				viacet Pki na Rcx
776	Z	62	0	0	0	R	N	0	0	0	0	2.52	C
777	M	54	0	0	0	R	1	E	1	0	0	13.1	C
778	Z	79	0	1	0	R	2	0	0	1	1	5.17	C				Ak chl AoV, potom CABG, inak konz
779	M	59	1	1	0	R	N	0	0	0	0	1.27	C
780	Z	86	0	1	1	R	2	A	1	0	0	15.4	C				prim Pki na RIA, Integrilin	12	14	42	300
781	M	66	0	0	0	R	3	0	0	0	0	3.14	S
782	Z	61	0	0	0	R	N	0	0	0	0	3.43	S
783	Z	69	0	1	0	R	1	A	1	0	0	12.08	G
784	M	64	0	0	0	R	0	0	0	0	0	1.47	G
785	Z	67	1	1	0	R	0	0	0	0	0	1.08	C
786	M	76	1	0	0	R	3	0	0	1	0	2.57	C
787	Z	74	0	0	0	R	N	0	0	0	0	5.44	F
788	Z	79	0	1	0	R	N	0	0	0	0	3.26	F
789	M	67	0	0	0	R	0	0	0	0	1	3.23	F				plán Op MiV
790	Z	80	1	1	0	R	3	0	0	1	0	5.14	C
791	Z	62	0	1	0	R	0	0	0	0	0	2.22	F
792	M	75	0	0	0	RF	2	0	0	1	0	6.09	C
793	M	61	0	0	0	R	N	0	0	0	0	13.41	S				fistula ACS -AP
794	M	50	0	0	0	R	0	0	0	0	0	3.23	C
795	M	71	1	0	0	F	2	0	0	1	1	2.38	C
796	M	55	0	1	0	R	2	A	1	0	0	6	C
797	M	62	0	1	0	RF	3	0	0	0	0	22.5	C				st p 4x CABG
798	M	79	0	1	0	F	0	0	0	1	0	2.12	G
799	M	54	0	1	0	R	2	A	2.3	0	0	18.52	G				F diagnostika
800	Z	64	0	0	0	R	1	0	0	0	0	1.33	C				pri limit AP - PKI na RMS
801	Z	70	0	0	0	R	N	0	0	0	0	3.23	C
802	M	68	0	0	0	R	3	0	0	1	0	9.2	F
803	M	60	1	0	0	R	3	0	0	1	0	4.58	C				kriticky HK
804	M	63	0	1	0	R	N	0	0	0	0	4.19	C
805	M	55	1	1	0	F	3	0	0	0	0	4.55	C				st p CABG, PKI
806	Z	65	0	1	0	R	3	0	0	1	0	2.55	C
807	Z	84	0	1	0	R	3	0	0	1	0	5.59	C				HK
808	Z	57	1	0	0	R	0	0	0	0	0	2	S
809	M	62	0	0	0	R	N	0	0	0	0	3.02	S
810	Z	58	0	0	0	R	0	0	0	0	0	2.15	S
811	M	49	0	1	0	R	1	0	0	0	0	2.03	S
812	M	62	0	1	1	R	3	A	1	0	0	25.41	S					16	14	23
813	M	49	0	0	0	R	2	0	0	1	0	2.2	C				HK
814	M	34	0	1	0	R	1	0	0	0	0	5.17	C
815	Z	77	0	1	0	R	2	0	0	1	0	1.54	C
816	Z	61	0	1	0	R	1	0	0	0	0	1.59	C
817	Z	74	1	1	0	RF	2	0	0	1	0	16.57	C
818	M	49	0	0	0	F	2	E	2	0	0	15.05	C				bif RCX/RMS
819	Z	78	0	0	0	R	N	0	0	0	0	1.08	C
820	M	71	0	0	0	R	1	0	0	0	0	8.02	C
821	M	52	0	1	0	R	N	0	0	0	0	1.03	C
822	M	45	0	1	0	R	1	0	0	0	0	2.02	C
823	M	61	0	0	0	R	3	0	0	1	0	2.52	S				HK
824	M	61	0	0	0	R	1	0	0	0	0	4.17	S
825	M	64	1	1	0	R	2	0	0	0	0	2.54	S
826	M	67	1	1	0	R	3	A	3	0	0	22.49	S				neuspesna PKI na ACD
827	M	69	1	1	0	R	3	0	0	1	0	2.2	S
828	M	72	0	1	0	R	1	0	0	1	0	4.13	S
829	M	73	1	1	0	R	3	0	0	1	0	5.34	S
830	M	45	0	0	0	R	2	E	1	0	0	6.34	C
831	M	88	0	0	0	R	1	0	0	0	0	4.45	S
832	M	77	0	0	0	R	2	0	0	0	0	4.35	S
833	Z	58	0	1	0	R	N	0	0	0	0	2.04	S
834	M	45	0	1	0	R	1	0	0	0	0	1.14	S				pretrváva optimálny vysl Po Pki
835	M	71	1	0	0	R	2	0	0	0	0	3.19	C
836	M	61	1	1	0	R	2	0	0	1	0	2.29	G
837	M	73	1	0	0	R	N	0	0	0	0	2.31	G
838	M	64	0	0	0	F	3	0	0	0	0	9.16	G
839	M	57	0	1	0	R	3	0	0	11	0	2.25	G
840	M	68	1	1	0	R	2	A	1	0	0	10.3	G
841	M	65	1	1	0	R	2	0	0	0	0	2.53	C				podla TEE chl
842	Z	43	0	0	0	R	1	0	0	0	0	2.04	C
843	M	59	0	0	0	R	3	E	2	0	0	14.52	C				bif RCx/RMS
844	M	73	1	0	0	F	3	E	1	0	0	8.38	C				RIA/RD bif
845	M	26	0	1	0	R	0	0	0	0	0	2.1	C
846	M	69	0	1	0	R	N	0	0	0	1	2.3	C
847	M	73	0	0	0	R	1	A	2	0	0	12.15	C
848	Z	72	0	0	0	R	N	0	0	0	0	2.39	S
849	M	56	0	0	0	R	N	0	0	0	1	1.52	S
850	Z	79	0	1	0	R	1	0	0	0	0	4.34	S
851	Z	69	0	1	0	R	N	0	0	0	0	5.01	S
852	Z	61	1	1	0	R	3	0	0	1	0	3.57	C
853	Z	75	0	0	0	R	2	0	0	0	0	2.37	C				doplnit scinti
854	M	49	1	0	0	R	3	0	0	1	0	2.52	C
855	M	81	1	1	0	F	3	0	0	0	0	6.08	C				st p 2x CABG- funkčné
856	M	60	0	1	0	R	1	A	1	0	0	6.36	C				Pki na Rd, kissing s RIA
857	m	72	0	1	0	R	1	A	1	0	0	8.53	S
858	M	59	0	0	0	R	N	0	0	0	0	3.07	S
859	M	48	0	1	0	R	2	A	2	0	0	7.15	S
860	Z	74	1	0	0	R	3	0	0	1	1	5	S
861	Z	58	1	1	0	R	N	0	0	0	0	5.57	S
862	M	65	1	0	0	R	3	0	0	0	0	3.5	S
863	Z	79	1	1	0	R	H	0	0	1	0	1.54	S
864	M	42	0	1	0	R	1	0	0	0	0	3.12	G				doplniť záťaž, potom možno PKI-RIA
865	M	51	0	0	0	R	0	0	0	0	0	5.45	S
866	M	53	1	0	0	F	0	0	0	0	0	1.51	G
867	M	62	0	1	0	R	1	A	2	0	0	8.27	G
868	M	74	0	0	0	R	1	0	0	0	0	2.29	S				eel pKI ?
869	M	62	1	1	0	R	2	0	0	1	0	7.46	G
870	M	67	0	0	0	R	N	0	0	0	1	6.25	S				AoS
871	M	60	0	1	0	R	1	A	2	0	0	14.48	S
872	M	73	0	1	0	R	3	0	0	1	0	5.57	S
873	Z	87	1	1	0	R	3	0	0	1	0	3.46	S
874	Z	74	1	0	0	R	0	0	0	0	1	2.14	S				DKMP?
875	M	60	1	0	0	R	N	0	0	0	0	3.19	S
876	Z	76	0	1	0	F	2	0	0	0	0	13.27	S
877	Z	73	1	1	0	R	3	0	0	1	1	5.48	S
878	M	69	0	1	0	R	2	A	3	0	0	26.12	S
879	Z	79	1	1	0	R	0	0	0	0	0	1.37	S
880	Z	68	1	0	0	R	N	0	0	0	0	2.28	S
881	M	48	1	0	0	R	1	A	1	0	0	15.58	S
882	M	58	1	0	0	R	3	0	0	0	0	14.16	S				st p 3x CABG
883	M	58	0	0	0	R	N	0	0	0	0	4.5	S
884	M	60	0	0	0	R	N	0	0	0	1	2.04	S
885	M	79	0	1	0	R	N	0	0	0	0	4.1	S
886	M	74	0	1	0	R	1	A	1	0	0	10.4	G
887	Z	50	1	1	0	R	0	0	0	0	0	2.5	S
888	M	80	1	1	0	R	2	A	1	0	0	9.02	S				neskôr instent trombóza ad VUSCH v službe
889	Z	58	0	0	0	R	0	0	0	0	0	4.9	G
890	Z	55	0	0	0	R	3	0	0	1	0	4.33	G
891	M	58	0	0	0	R	1	0	0	0	0	3.11	G
892	Z	85	1	1	0	R	1	A	3	0	0	8.45	G
893	Z	70	1	0	0	R	N	0	0	0	0	3.24	S
894	Z	57	0	0	0	R	0	0	0	0	0	1.3	S
895	M	71	0	1	0	R	1	0	0	0	0	2.51	S
896	Z	71	0	0	0	R	0	0	0	0	0	2.35	S
897	Z	73	1	0	0	R	2	0	0	0	0	12.28	S
898	M	82	0	1	0	R	1	0	0	1	0	4.08	S
899	M	58	0	1	0	R	2	0	0	0	0	7.53	S
900	M	65	1	1	0	R	2	A	3	0	0	19.23	S
901	M	66	1	0	0	R	N	0	0	0	0	6	S
902	M	59	0	1	0	F	2	E	3	0	0	15.46	G
903	M	46	0	1	1	F	1	A	3	0	0	9.35	G					8	14	16	1020
904	Z	69	0	1	0	R	N	0	0	0	0	4.13	S
905	Z	76	1	0	0	R	N	0	0	0	0	3.45	S
906	M	67	0	1	0	R	3	0	0	0	0	1.57	S
907	M	40	0	1	0	R	0	0	0	0	0	1.29	S
908	Z	81	0	1	0	F	2	A	1	0	0	8.3	G
909	Z	75	1	0	0	R	2	A	3	0	0	10.26	G
910	M	75	0	0	0	RF	0	0	0	0	0	3.44	G
911	M	60	0	1	1	R	1	A	2	0	0	11.36	G
912	Z	69	0	1	0	R	N	0	0	0	0	4.17	G
913	Z	75	1	0	0	RF	0	0	0	0	0	6.04	C
914	Z	68	1	1	0	R	3	0	0	1	1	3.01	C				MVR
915	M	58	0	0	0	R	N	0	0	0	0	2.49	C
916	M	27	0	0	0	R	0	0	0	0	0	4.03	C
917	Z	58	1	1	0	R	H	0	0	1	0	3.13	C
918	M	81	0	1	0	R	2	A	3	0	0	6.25	C
919	Z	70	1	0	0	R	3	A	1	0	0	11.12	C				PKI RIA 2x stent
920	Z	64	0	0	0	R	N	0	0	0	0	1.25	C
921	M	54	0	0	0	R	N	0	0	0	1	3.11	C
922	M	69	0	1	0	R	N	0	0	0	0	19.5	F
923	M	71	0	0	0	R	1	A	3	0	0	4.28	C
924	M	59	1	1	0	R	1	0	0	0	1	17.37	S				Ao st
925	Z	59	1	0	0	R	0	0	0	0	0	2.17	C
926	M	67	0	0	0	RF	3	0	0	1	0	2.15	C
927	Z	66	0	1	0	R	N	0	0	0	0	1.14	C
928	Z	85	1	1	1	RF	3	A	2	0	0	31.51	C				prim na RCx + IABK	9	6	90	150
929	M	81	0	1	1	R	3	0	0	0	0	5,,48	C
930	M	69	1	0	0	R	3	0	0	0	0	30.53	S				st p CABG 3x
931	M	66	0	0	0	F	3	0	0	0	0	17.34	S				st p CABG 2x
932	M	63	0	0	0	R	0	0	0	0	0	1.48	C
933	M	55	1	0	0	R	1	A	1	0	0	11.24	C				3xDES Cypher na RIA
934	Z	63	1	0	0	R	N	0	0	0	0	6.05	F
935	Z	83	0	1	0	F	3	0	0	1	0	3.85	C				kriticky kmen
936	Z	88	0	1	1	R	3	0	0	0	0	3.9	C				odmietla prim PKI	12
937	M	70	0	1	0	R	1	0	0	0	0	1.55	C				CTO - ACD
938	M	83	1	1	0	R	1	A	2	0	0	4.45	C
939	Z	74	0	0	0	R	2	0	0	0	0	4.13	C
940	M	79	0	0	0	R	3	0	0	1	0	2.31	C
941	M	72	0	0	0	R	1	0	0	0	0	1.38	C				CTO - ACD
942	M	56	1	0	0	R	1	0	0	0	0	4.36	C
943	M	61	0	1	0	R	3	0	0	1	0	2.23	C
944	Z	83	1	0	0	R	H	0	0	1	0	3.43	C				CABG urg Rezime
945	Z	77	0	1	1	R	3	0	0	1	0	2.23	C
946	M	60	0	1	0	R	0	0	0	0	0	2.56	S
947	M	69	0	0	0	R	2	0	0	1	1	7.33	F				AoS
948	M	54	0	0	0	R	0	0	0	0	0	1.5	S
949	Z	85	0	1	0	F	N	0	0	0	1	2.13	C				AoS
950	Z	64	0	1	0	R	2	A	2	0	0	4.15	C				POBA na RCX
951	M	76	0	1	1	R	3	A	3	0	0	11.5	C				DKS, IABK
952	M	75	1	1	0	R	3	0	0	1	0	2.43	S
953	M	62	1	0	0	R	N	0	0	0	0	3.03	S
954	M	55	1	0	0	R	1	0	0	0	0	2.3	S				kontrola po PKI
955	Z	69	1	0	0	R	N	0	0	0	0	1.22	S
956	M	64	0	1	0	R	2	0	0	1	0	2.47	S
957	M	66	0	1	0	R	3	0	0	1	0	2.52	S
958	M	60	0	1	1	R	2	A	1	0	0	7.3	S
959	Z	77	0	0	0	R	3	0	0	1	1	2.42	C				AoV
960	Z	74	0	0	0	R	1	A	3	0	0	3.53	C
961	M	49	0	0	0	R	3	0	0	0	0	2.15	C				doplnit GFS, potom PKI
962	M	51	1	1	1	R	3	A	3	1	0	10.07	C				CABG v urg , neusp PKI	18	8	120	30
963	M	55	1	0	0	R	2	0	0	1	0	2.59	C
964	Z	56	0	0	0	F	0	0	0	0	0	1.51	C
965	Z	51	0	0	0	R	0	0	0	0	0	1.43	C
966	Z	77	1	1	0	R	3	A	3	0	0	5.1	C
967	M	73	0	0	0	R	2	A	2	0	0	6.51	C
968	M	45	0	1	0	R	3	0	0	1	0	2.5	S
969	M	45	0	0	0	R	1	0	0	0	0	3.5	S
970	M	62	0	0	0	R	3	0	0	1	0	2.37	S
971	M	73	0	1	0	R	3	0	0	1	0	3.52	S
972	Z	77	1	1	0	R	3	0	0	0	0	6.52	S
973	Z	56	1	1	0	R	1	0	0	1	0	3.32	S
974	M	51	1	1	0	R	3	0	0	1	0	2.53	S
975	M	51	1	0	0	R	3	0	0	0	0	4.44	S
976	M	69	1	0	0	R	2	0	0	1	0	4.25	S
977	M	75	1	0	0	R	1	A	3	0	0	8.04	S
978	Z	58	0	1	0	R	N	0	0	0	0	3.5	S
979	Z	80	1	1	0	R	H	0	0	1	0	5.41	S
980	Z	60	0	1	0	R	N	0	0	0	0	5.4	S
981	M	72	1	0	0	R	3	0	0	1	0	2.49	S
982	M	75	0	0	0	R	3	0	0	0	0	27.29	S				elektívne PKI-RCx
983	M	59	0	1	0	R	N	0	0	0	0	2.34	S
984	M	61	0	0	0	R	1	0	0	0	0	2.12	S
985	Z	73	0	1	0	R	0	0	0	0	1	1.25	S
986	Z	72	1	1	0	R	2	0	0	1	0	6.15	S
987	Z	74	1	0	0	R	2	0	0	0	0	4.32	S
988	M	65	0	0	0	R	N	0	0	0	0	2.07	S
989	M	74	1	1	0	R	3	0	0	1	0	13.36	S
990	M	62	0	0	0	R	0	0	0	0	0	2.5	S
991	Z	77	1	1	0	R	2	0	0	1	0	4.13	S
992	M	75	1	1	0	R	2	A	1	0	0	9.13	S
993	M	60	0	0	0	R	3	0	0	1	0	4.16	S
994	Z	74	0	0	0	R	0	0	0	0	0	4.05	S
995	Z	41	0	0	0	R	1	0	0	0	0	4.1	S
996	M	75	0	1	0	F	3	E	2	0	0	23.34	G				technicky neúspešná PKI-RCx
997	Z	86	1	1	0	R	2	A	1	0	0	9.4	C
998	M	67	1	1	0	R	2	0	0	1	0	2.44	C
999	Z	74	0	0	0	R	1	0	0	0	0	1.28	C
1000	Z	71	0	0	0	R	3	0	0	1	0	3.57	C
1001	M	64	0	1	0	R	0	0	0	0	0	3.09	C
1002	Z	80	1	1	0	R	N	0	0	0	1	3.47	C
1003	M	67	1	1	0	R	0	0	0	0	0	3.46	C
1004	M	67	1	1	0	R	2	E	2	0	0	13.06	G
1005	M	53	0	1	0	R	0	0	0	0	0	1.19	C
1006	M	51	0	1	1	RF	3	A	1	0	0	22.42	C
1007	M	59	0	1	0	R	1	A	1	0	0	12.36	G
1008	M	61	0	0	0	R	0	0	0	0	0	3.02	C
1009	M	56	1	0	0	R	0	0	0	0	0	1.1	C
1010	M	66	0	1	0	R	N	0	0	0	0	1.58	C
1011	M	63	0	1	0	R	3	0	0	1	0	2.55	G
1012	M	61	1	1	0	F	1	0	0	0	0	4.55	G
1013	M	52	0	1	0	R	3	0	0	1	0	4.09	G
1014	M	81	0	0	0	R	3	0	0	0	0	2.25	C
1015	Z	65	1	1	0	R	N	0	0	0	1	3.08	C
1016	Z	80	0	0	0	R	2	0	0	1	0	3.41	C
1017	Z	48	0	1	0	R	1	A	1	0	0	14.49	C
1018	M	61	1	1	0	R	2	E	2	0	0	2.13	C
1019	Z	49	0	1	0	R	N	0	0	0	0	1.1	C
1020	M	65	0	1	0	R	3	0	0	1	0	2.14	S
1021	Z	87	1	1	1	F	3	0	0	1	0	2.32	S
1022	M	56	0	1	1	F	1	A	3	0	0	14.45	G					10	15	10	30
1023	Z	74	1	1	0	R	N	0	0	0	0	1.95	C
1024	M	60	0	0	0	R	1	0	0	1	1	4.12	C
1025	M	82	0	0	0	R	1	0	0	0	0	5.46	C
1026	Z	75	0	0	0	R	N	0	0	0	0	1.31	C
1027	M	57	0	1	1	F	3	A	1	0	0	10.13	C
1028	Z	81	1	1	0	R	3	0	0	1	0	3.1	C
1029	M	55	0	1	0	R	3	0	0	1	0	2.56	C
1030	M	49	1	1	0	R	3	0	0	1	0	2.48	C
1031	Z	69	1	0	0	R	1	0	0	0	0	7.09	S
1032	Z	74	1	1	0	R	N	0	0	0	0	1.53	S
1033	Z	63	1	0	0	R	0	0	0	0	0	3.54	S
1034	M	71	1	1	0	R	H	0	0	1	0	5.37	G
1035	M	73	0	0	0	R	N	0	0	0	0	3.54	S
1036	M	62	0	1	0	R	2	A	3	0	0	16.26	G
1037	M	59	0	1	0	R	N	0	0	0	0	5.42	S
1038	Z	48	0	1	0	R	N	0	0	0	0	3.24	S
1039	M	76	0	0	0	R	N	0	0	0	0	2.17	C
1040	Z	56	0	0	0	R	0	0	0	0	0	2.07	C
1041	M	56	0	1	0	R	1	A	2	0	0	3.29	C
1042	Z	84	1	1	0	R	3	A	3	0	0	21.37	C				PKI na ACD-RPLD, POBA ACD RIP
1043	Z	77	1	1	0	R	2	0	0	1	0	16.1	F
1044	M	63	0	1	1	R	3	A	3	0	0	8.46	C				STEMI ACD	19	15
1045	Z	78	1	0	0	R	N	0	0	0	0	2.31	C
1046	M	73	0	0	0	R	1	A	3	0	0	11.01	C
1047	Z	56	0	0	0	R	N	0	0	0	0	1.56	S
1048	M	43	0	1	0	R	N	0	0	0	0	2.18	C
1049	M	74	0	1	0	F	3	0	0	0	0	5.46	C				st p CABG 2x LIMA to RIA, VSM RMS
1050	Z	42	0	1	0	R	2	0	0	0	0	1.56	C
1051	M	54	0	0	0	R	N	0	0	0	0	1.48	C
1052	M	73	0	0	0	R	N	0	0	0	0	14	C
1053	Z	41	0	0	0	R	0	0	0	0	0	1.27	C
1054	M	57	0	1	1	R	3	A	3	0	0	6.11	C				STEMI ACD	13	10	25
1055	M	65	0	0	0	R	0	0	0	0	0	2.26	C
1056	M	45	0	0	0	R	0	0	0	0	0	2.18	C
1057	M	82	1	1	0	R	3	A	3	0	0	6.35	S
1058	M	69	0	1	0	R	1	A	3	0	0	8.29	S
1059	M	74	0	1	0	R	3	E	3	0	0		C
1060	Z	62	0	0	0	R	1	A	1	0	0	5.33	G
1061	M	62	0	0	0	R	1	0	0	0	0	5.57	G
1062	Z	75	1	1	0	R	3	0	0	1	0	2.42	G
1063	Z	78	0	1	0	R	1	A	2	0	0	5.14	G
1064	Z	93	0	1	0	R	N	0	0	0	0	6.23	G
1065	Z	69	1	0	0	R	0	0	0	0	0	1.19	C
1066	M	80	0	0	0	R	0	0	0	0	0	3.28	C
1067	M	72	0	1	0	R	2	0	0	0	0	4.25	C
1068	Z	63	0	0	0	R	0	0	0	0	0	4.11	C
1069	M	74	0	0	0	F	2	0	0	0	0	3.21	C
1070	M	44	0	0	0	R	1	A	1	0	0	10.58	C
1071	M	57	0	1	0	R	N	0	0	0	0	5.1	F
1072	M	91	0	1	0	R	3	0	0	0	0	2.2	S
1073	M	49	0	0	0	R	0	0	0	0	0	4.5	S
1074	M	56	1	0	0	R	3	0	0	0	0	4.59	S
1075	M	63	0	1	0	R	3	0	0	1	0	3.14	S
1076	Z	59	0	1	0	R	3	0	0	1	0	2.39	S
1077	Z	60	0	1	0	R	N	0	0	0	0	1.5	S
1078	M	47	1	0	0	R	3	0	0	1	0	3.9	S
1079	M	37	0	0	0	R	0	0	0	0	0	3.57	S
1080	Z	61	1	1	0	F	1	0	0	0	0	1.49	C
1081	Z	75	0	0	0	F	1	0	0	0	0	4.55	C
1082	Z	71	0	1	0	F	N	0	0	0	0	2.04	S
1083	Z	59	0	0	0	R	2	0	0	0	0	3.9	C
1084	M	81	1	1	0	R	3	0	0	0	0	2.21	C
1085	Z	59	0	1	0	R	3	E	1	0	0	5.14	C
1086	Z	77	0	0	0	R	1	A	1	0	0	8.22	C
1087	Z	78	0	0	0	R	1	0	0	0	0	2.38	C
1088	Z	68	0	1	0	R	N	0	0	0	0	2.08	C
1089	Z	67	0	0	0	R	2	A	3	0	0	24.56	C
1090	M	81	1	1	0	R	3	E	2	0	0	9.27	C
1091	M	88	0	1	0	R	H	0	0	1	0	2.52	C
1092	Z	62	1	1	0	R	2	0	0	1	0	2.36	C
1093	Z	59	0	1	0	F	3	A	3	0	0	3.57	C
1094	M	81	1	0	0	R	N	0	0	0	0	2.06	S
1095	M	71	1	0	0	R	N	0	0	0	0	1.47	S
1096	M	65	1	1	0	R	1	0	0	0	0	1.49	S
1097	Z	65	0	1	0	R	1	0	0	0	0	3.08	G
1098	M	72	0	0	0	R	N	0	0	0	0	1.39	S
1099	Z	66	1	1	0	R	0	0	0	0	0	2.26	G
1100	M	57	0	1	0	R	H	0	0	1	0	4.11	G
1101	Z	67	1	1	0	R	2	A	3	0	0	4.14	C
1102	Z	52	1	0	0	R	0	0	0	0	0	2.31	C
1103	Z	49	0	0	0	R	0	0	0	0	0	1.03	C
1104	Z	72	0	1	0	R	1	A	1	0	0	3.55	C
1105	M	81	0	1	0	R	3	0	0	1	0	1.16	C
1106	Z	59	0	0	0	R	0	0	0	0	0	2.16	C
1107	M	56	0	1	0	R	0	0	0	0	0	1.33	C
1108	M	58	1	1	0	R	1	A	3	0	0	5.32	C
1109	M	28	0	1	0	R	0	0	0	0	0	4.25	S
1110	M	67	0	1	0	R	2	A	2	0	0	9.36	S
1111	M	68	0	0	0	R	N	0	0	0	0	2.43	G
1112	M	73	0	0	0	R	2	0	0	1	1	5.22	G
1113	M	59	0	1	0	R	3	0	0	1	0	2.12	S
1114	M	73	0	1	0	R	N	0	0	0	0	7.36	S
1115	Z	70	0	1	0	R	1	0	0	1	1	3.24	S
1116	M	75	0	1	0	R	3	0	0	1	0	3.15	S
1117	M	88	0	1	0	R	3	0	0	0	0	2.17	G
1118	M	80	0	1	0	R	1	A	2	0	0	7.2	G
1119	Z	74	1	1	0	R	N	0	0	0	0	4.22	C
1120	Z	50	1	0	0	R	0	0	0	0	0	1.11	C
1121	Z	69	1	0	0	R	N	0	0	0	0	1.27	C
1122	Z	78	0	0	0	F	N	0	0	0	0	1.31	C
1123	M	49	0	1	0	F	H	0	0	0	0	1.56	C
1124	Z	59	0	1	0	F	3	0	0	0	0	0.59	C
1125	M	57	1	1	0	R	3	A	3	0	0	9.28	C
1126	Z	76	0	0	0	R	N	0	0	0	0	1.31	C
1127	M	53	0	1	0	F	3	0	0	0	0	3.19	C
1128	M	56	0	0	0	R	2	A	3	0	0	9.08	C
1129	M	69	0	0	0	R	3	0	0	0	0	5.12	C
1130	M	49	1	1	0	R	3	0	0	1	0	2.48	C
1131	Z	76	0	1	0	R	N	0	0	0	0	2.59	C
1132	Z	83	0	1	0	R	N	0	0	0	0	1.07	C
1133	M	62	0	1	0	F	3	0	0	1	0	1.34	C
1134	Z	61	0	0	0	R	N	0	0	0	0	1.29	S
1135	Z	64	0	0	0	R	N	0	0	0	0	2.01	G
1136	Z	70	1	0	0	R	2	0	0	1	0	4.91	G
1137	Z	78	1	1	0	R	1	0	0	0	0	3.14	G
1138	Z	84	1	0	0	R	2	0	0	0	0	5.36	G
1139	M	57	1	1	1	R	3	A	3	0	0	27.4	S					13	27	60
1140	Z	70	0	1	0	R	1	A	3	0	0	5.38	S
1141	M	59	1	0	0	R	N	0	0	0	0	3.25	S
1142	M	74	1	1	0	R	3	0	0	0	0	6.57	G				st p 4x CABG
1143	M	72	0	0	0	R	H	0	0	1	0	3.52	C
1144	M	47	1	1	0	R	0	0	0	0	0	1.27	C
1145	M	60	0	0	0	R	0	0	0	0	0	1.03	C
1146	M	81	0	1	0	R	1	A	2	0	0	9.26	C				2x stent RCx
1147	Z	70	0	1	0	R	N	0	0	0	0	2.31	C
1148	Z	52	0	1	0	R	1	A	1	0	0	12.23	C
1149	Z	63	1	0	0	R	0	0	0	0	0	1.44	S
1150	Z	49	1	0	0	R	1	0	0	0	0	2.07	S
1151	M	76	0	0	0	R	1	A	3	0	0	11.47	C
1152	Z	50	0	1	0	R	1	A	1	0	0	15.17	C				F dagnostika
1153	M	56	0	0	0	R	3	0	0	1	0	13	F				HK
1154	M	55	1	1	0	R	3	0	0	1	0	6.24	C
1155	M	61	1	1	0	R	3	0	0	1	0	1.52	C				HK
1156	M	78	0	1	0	R	3	0	0	1	0	2.54	C
1157	Z	67	1	1	0	R	3	0	0	1	0	1.56	C
1158	Z	79	1	1	0	R	N	0	0	0	0	14.02	C
1159	M	69	1	1	0	R	2	0	0	0	0	2.232	C
1160	M	62	0	1	0	R	0	0	0	0	0	2.09	C
1161	z	78	0	1	0	r	2	0	0	1	0	4.02	c
1162	Z	67	0	1	0	R	1	0	0	0	0	11.17	C				stav po pki na ria - OPT VYSL
1163	Z	67	0	1	0	R	3	A	3	0	0	12.23	C
1164	Z	74	0	1	0	R	2	A	1	0	0	11.28	C				F dagnostika
1165	M	66	0	0	0	R	3	0	0	1	0	2.17	S
1166	Z	56	0	1	0	R	0	0	0	0	0	1.38	S
1167	M	47	0	1	0	R	N	0	0	0	0	4.08	S
1168	Z	67	0	0	0	F	3	E	2	0	0	19.31	C
1169	M	63	0	1	0	R	2	0	0	0	0	10.5	S				stav po 2x CABG
1170	M	62	1	0	0	R	3	0	0	1	0	3.29	C
1171	Z	81	0	1	0	R	3	0	0	1	0	11.47	C
1172	Z	72	0	0	0	R	N	0	0	0	0	4.309	C
1173	Z	74	1	1	0	R	N	0	0	0	0	3.06	C
1174	Z	67	0	0	0	F	3	0	0	0	0	0.32	C
1175	M	68	0	1	0	R	2	A	1	0	0	7.25	C
1176	Z	68	1	1	0	R	N	0	0	0	0	7.08	G
1177	M	79	0	0	0	R	2	0	0	0	1	1.2	C				stav po Pki a repki Rcx, opt Vyýsledok
1178	Z	75	0	1	0	R	3	0	0	1	0	3.12	C
1179	Z	74	1	1	0	R	3	0	0	1	0	2.3	C
1180	M	75	1	1	0	R	2	0	0	0	0	5.33	F
1181	Z	79	1	0	0	R	3	0	0	1	0	4.39	S
1182	Z	72	0	0	0	R	1	0	0	1	0	4.38	F
1183	M	63	0	0	0	R	3	0	0	1	0	2.4	S
1184	M	65	1	1	1	R	3	A	3	0	0	11	S				prim PKI- nesup Exitus
1185	Z	51	0	1	0	R	1	0	0	0	0	2.31	S
1186	Z	76	1	1	0	R	3	0	0	1	0	18	F
1187	Z	67	0	0	0	R	0	0	0	0	0	4.1	S
1188	Z	62	0	0	0	R	0	0	0	0	0	3.83	S
1189	M	57	0	0	0	R	N	0	0	0	0	3.94	S
1190	Z	78	1	1	0	R	3	0	0	0	1	14.06	S
1191	M	68	0	0	0	R	0	0	0	0	0	2.03	C
1192	Z	60	0	0	0	R	1	A	3	0	0	7.58	C
1193	Z	53	0	0	0	R	0	0	0	0	0	1.46	C
1194	Z	61	0	0	0	R	N	0	0	0	0	1.03	C
1195	M	63	1	A	0	R	N	0	0	0	1	2.1	C
1196	Z	66	0	A	0	R	3	0	0	1	0	1.2	C
1197	M	66	0	A	0	R	3	0	0	1	0	1.54	C
1198	M	66	0	0	0	R	N	0	0	0	0	1.14	C
1199	Z	61	0	0	0	R	3	0	0	1	0	1.55	C				CABG - z lozka
1200	M	47	0	0	0	R	0	0	0	0	0	2.46	C
1201	M	57	1	0	0	R	N	0	0	0	0	2.12	C
1202	Z	42	0	0	0	R	N	0	0	0	0	1.16	C
1203	M	74	0	1	0	R	3	A	1	0	0	12.07	C
1204	M	73	1	1	0	R	2	A	2	0	0	4.16	C
1205	M	60	0	1	0	F	1	0	0	0	0	1.2	C
1206	M	75	0	0	0	R	1	0	0	0	0	2.39	C
1207	M	74	0	0	0	F	N	0	0	0	0	4.52	C
1208	Z	55	0	1	0	R	N	0	0	0	0	1.31	C
1209	M	48	0	1	0	R	1	A	1	0	0	3.49	C
1210	Z	68	1	1	0	R	N	0	0	0	0	3.32	C
1211	M	64	0	1	0	R	0	0	0	0	0	1.41	C
1212	M	65	0	1	0	F	3	A	3	0	0	12.04	G
1213	M	79	1	0	0	F	2	0	0	0	0	13.15	S
1214	Z	60	1	0	0	R	1	0	0	0	0	4.29	S
1215	M	80	0	0	0	R	1	0	0	0	0	3.09	S				elektívne PKI-ACD?
1216	Z	72	0	0	0	R	0	0	0	0	0	3.26	G
1217	Z	46	0	1	0	R	0	0	0	0	1	1.49	G
1218	M	64	0	1	0	R	3	0	0	0	0	3.37	G				elektívne PKI-ACD?
1219	M	62	1	1	0	R	2	0	0	0	0	2.34	G
1220	M	80	1	1	0	F	1	0	0	0	0	4.11	C				elektívne PKI-ACD?
1221	M	58	1	1	0	R	2	0	0	0	0	2.28	C
1222	M	49	1	1	0	F	1	0	0	1	0	1.39	C
1223	M	80	0	0	0	R	1	E	3	0	0	12.34	C
1224	M	60	0	1	0	R	N	0	0	0	0	2.15	G
1225	Z	89	0	1	0	R	3	0	0	0	0	5.47	C
1226	M	64	1	0	0	R	3	E	3	0	0	8.04	C
1227	Z	54	0	1	1	R	1	A	3	0	0	5.45	C
1228	M	39	0	1	0	R	0	0	0	0	0	1.39	C
1229	Z	54	0	0	0	R	0	0	0	0	0	1.39	S
1230	Z	71	1	0	0	R	3	A	1	0	0	8.15	S
1231	Z	52	0	0	0	R	1	0	0	0	0	1.53	S
1232	Z	71	0	0	0	R	N	0	0	0	0	1.45	S
1233	M	44	0	0	0	R	3	0	0	1	0	6.31	S
1234	M	68	1	0	0	R	3	0	0	0	0	11.01	S
1235	Z	57	0	0	0	R	N	0	0	0	0	1.58	S
1236	M	73	1	0	0	R	3	0	0	0	0	3.43	C				elektívne PKI-PLV
1237	M	71	1	0	0	R	N	0	0	0	0	3.05	C
1238	M	47	1	0	0	R	1	0	0	0	0	1.59	C
1239	Z	69	0	0	0	R	3	0	0	0	0	7.52	C				elektívne PKI-ACD
1240	Z	54	0	0	0	R	0	0	0	0	0	6.15	C
1241	Z	75	1	1	0	F	2	A	1	0	0	6.57	C
1242	M	60	0	1	0	F	3	0	0	0	0	7.02	C
1243	Z	46	0	1	0	R	0	0	0	0	0	2.41	G
1244	M	62	1	0	0	R	2	E	1	0	0	6.21	G
1245	M	49	0	1	1	F	1	A	2	0	0	14.34	G
1246	Z	53	0	0	0	R	0	0	0	0	0	2.08	S
1247	M	60	0	0	0	R	N	0	0	0	0	2.09	S
1248	M	54	0	0	0	R	2	0	0	1	0	3.07	S
1249	M	73	0	1	0	R	3	0	0	1	0	4.31	S
1250	Z	54	0	1	0	R	1	0	0	0	0	1.57	S
1251	M	54	0	1	0	R	2	A	1	0	0	16.25	S
1252	M	54	0	1	0	R	2	A	1	0	0	23.1	S
1253	M	64	1	1	0	R	N	0	0	0	0	2.33	S
1254	M	58	1	1	0	R	3	A	1	0	0	23.1	S				instent restenóza
1255	Z	62	0	0	0	R	0	0	0	0	0	1.39	S
1256	M	69	0	1	1	R	2	A	3	0	0	17.37	S
1257	Z	60	0	1	0	R	2	0	0	0	0	2.49	S
1258	Z	70	0	0	0	R	N	0	0	0	0	4.81	S
1259	M	49	0	0	0	R	2	0	0	1	0	5.24	S
1260	M	75	0	1	0	R	3	0	0	1	0	2.19	S
1261	Z	66	0	0	0	R	N	0	0	0	0	3.2	S
1262	M	51	0	1	0	F	3	A	1	0	0	9.45	S				instent restenóza
1263	M	64	1	0	0	R	1	0	0	0	0	2.4	S
1264	Z	75	0	0	0	R	N	0	0	0	0	1.5	S
1265	M	75	0	0	0	R	2	E	3	0	0	8.13	S
1266	M	65	0	1	0	R	H	0	0	1	0	2.48	S
1267	M	81	0	1	0	R	N	0	0	0	0	2.24	S
1268	M	46	0	1	0	R	N	0	0	0	1	2.13	S
1269	M	67	0	1	1	R	2	A	1	0	0	10.41	S
1270	Z	78	1	0	0	R	1	0	0	1	1	2.43	C
1271	M	58	1	1	0	R	N	0	0	0	0	4.54	C
1272	Z	69	0	0	0	R	0	0	0	0	0	6.38	C
1273	Z	84	0	1	0	R	H	0	0	1	0	1.08	C
1274	M	69	0	1	0	R	2	E	2	0	0	8.86	C
1275	Z	83	0	1	0	F	3	0	0	0	0	3.94	C
1276	M	54	1	1	0	R	1	0	0	0	0	4.13	S
1277	Z	66	0	0	0	R	2	0	0	0	0	3.94	S				hraničná instent restenóza RIA
1278	M	65	1	0	0	R	3	0	0	1	0	4.49	S
1279	Z	60	0	0	0	R	N	0	0	0	1	3.11	S
1280	M	56	0	0	0	R	N	0	0	0	0	5.11	S
1281	M	70	0	0	0	R	H	0	0	1	0	4.43	S
1282	M	86	0	1	1	R	2	A	3	0	0	14.39	S
1283	Z	89	1	1	0	F	2	A	3	0	0	4.95	C
1284	M	73	0	0	0	R	0	0	0	0	0	7.2	C
1285	M	62	1	1	0	R	3	0	0	0	0	2.23	C				elektívne PKI-Rcx
1286	M	51	0	1	0	R	N	0	0	0	0	4.13	C
1287	Z	74	0	1	0	R	N	0	0	0	0	2.31	C
1288	Z	66	0	0	0	R	2	A	1	0	0	11.01	S
1289	M	63	0	1	0	F	3	0	0	1	0	3.14	S
1290	M	72	0	1	0	R	N	0	0	0	0	4.96	F
1291	Z	66	1	1	0	R	1	A	3	0	0	8.21	G
1292	M	61	1	1	0	R	N	0	0	0	0	4.59	G
1293	M	74	1	1	0	R	H	0	0	1	0	3.41	G
1294	Z	92	0	1	0	R	H	0	0	1	0	3.05	G
1295	Z	69	1	1	0	R	2	A	3	0	0	6.15	Fa
1296	Z	65	1	1	0	R	2	0	0	1	0	2.24	S
1297	M	74	0	0	0	R	2	0	0	0	0	1.58	S				stav po PKI
1298	M	83	0	0	0	R	N	0	0	0	0	3.37	S
1299	M	61	0	1	0	R	1	A	1	0	0	5.51	S
1300	M	31	0	0	0	R	N	0	0	0	0	2.3	S
1301	Z	49	0	1	0	R	0	0	0	0	0	2.15	S
1302	Z	58	0	1	0	R	2	A	3	0	0	10.3	S
1303	Z	57	1	0	0	R	N	0	0	0	0	6.17	G
1304	M	72	1	1	0	R	2	0	0	0	0	4.6	G
1305	Z	81	0	1	0	R	3	A	2	0	0	17.4	Fa
1306	M	65	0	1	0	F	0	0	0	0	0	6.55	Fa
1307	M	42	0	1	0	R	2	A	3	0	0	14.35	Fa
1308	Z	60	1	1	0	F	0	0	0	0	1	4.19	Fa
1309	M	73	0	1	0	F	3	0	0	0	0	8.46	Fa				elektívne PKI-RIA a RIP
1310	M	42	0	1	0	F	0	0	0	0	0	1.22	C
1311	M	64	0	1	0	F	H	0	0	0	0	7.35	C				po CABG
1312	Z	69	1	0	0	R	2	A	1	0	0	2.54	C
1313	Z	60	0	0	0	F	3	A	2	0	0	13.4	Fa
1314	Z	67	0	0	0	R	N	0	0	0	0	2.18	C
1315	Z	58	0	1	0	R	0	0	0	0	0	1.33	C
1316	M	62	0	0	0	R	N	0	0	0	0	3.23	C
1317	Z	78	0	1	1	F	2	A	3	0	0	16	Fa
1318	Z	57	0	0	0	R	1	A	1	0	0	7.12	C				re-PKI-RIA
1319	M	60	1	1	0	R	N	0	0	0	0	12.42	Fa
1320	M	80	0	1	0	R	3	0	0	1	0	5.2	Fa
1321	Z	64	0	0	0	R	1	0	0	0	0	1.41	C				po PKI
1322	Z	70	0	0	0	R	N	0	0	0	0	2.42	C
1323	M	57	0	0	0	R	3	A	1	0	0	9.08	C
1324	M	57	0	0	0	R	1	A	1	0	0	6.12	C
1325	M	67	1	0	0	F	3	A	2	0	0	4.52	C
1326	M	59	0	0	0	R	3	0	0	0	0	33.55	S
1327	M	67	1	0	0	R	3	E	2	0	0	5.09	C
1328	M	64	0	1	0	F	2	0	0	0	0	4.95	Fa				pri ťažkostiach PKI na RIM
1329	Z	56	0	0	0	R	0	0	0	0	0	1.37	C
1330	M	48	0	0	0	R	2	A	1	0	0	24.11	Fa
1331	Z	75	1	1	0	F	N	0	0	0	0	2.15	C
1332	M	47	0	0	0	R	N	0	0	0	0	1.4	Fa
1333	Z	75	0	0	0	R	2	0	0	0	0	8.04	Fa				elektívne PKI-RCx ?
1334	M	48	0	1	0	R	0	0	0	0	0	3.14	Fa
1335	M	47	0	1	0	R	N	0	0	0	0	1.5	G
1336	M	70	1	1	0	R	3	0	0	1	0	6.2	Fa
1337	M	67	0	1	0	R	2	A	3	0	0	33.31	Fa
1338	Z	81	1	1	0	R	2	0	0	1	1	2.42	C
1339	Z	68	1	1	0	R	3	0	0	1	0	2.5	C
1340	M	59	1	0	0	R	1	A	3	0	0	2.41	C
1341	M	78	0	0	0	F	3	0	0	0	0	5.7	C				po CABG
1342	M	75	0	1	1	F	H	A	1	0	0	11.18	C
1343	Z	74	1	1	0	R	3	0	0	1	1	1.2	C
1344	Z	69	0	1	0	R	N	0	0	0	0	2.28	C
1345	Z	79	1	1	0	F	3	A	1	0	0	23.48	C
1346	Z	61	0	1	0	F	N	0	0	0	0	5.6	Fa
1347	Z	74	0	1	0	R	1	A	2	0	0	7.54	Fa
1348	Z	82	1	1	0	R	3	0	0	0	0	4.19	Fa
1349	Z	81	1	0	0	F	3	A	1	0	0	13.4	Fa
1350	M	69	0	1	0	R	3	A	1	0	0	11.5	Fa
1351	Z	77	1	0	0	F	2	0	0	1	1	15.44	Fa
1352	Z	73	0	0	0	R	0	0	0	0	0	1.35	C
1353	M	74	1	0	0	R	3	E	2	0	0	5.36	C
1354	M	72	0	1	0	R	1	A	3	0	0	7.04	C
1355	M	65	0	0	0	R	N	0	0	0	0	1.2	C
1356	M	47	0	1	0	R	0	0	0	0	0	1.29	C
1357	M	78	0	0	0	R	2	A	2	0	0	4.1	Fa
1358	Z	64	1	1	0	R	2	A	3	0	0	28.03	Fa
1359	M	79	0	1	0	F	N	0	0	0	0	7.51	Fa
1360	Z	73	1	0	0	R	N	0	0	0	0	1.46	Fa
1361	Z	78	0	0	0	R	2	A	1	0	0	23.4	Fa
1362	Z	60	0	1	0	R	1	A	1	0	0	4.55	F
1363	M	57	0	1	1	F	1	0	0	0	0	6.42	Fa
1364	M	38	0	1	1	F	1	A	1	0	0	11.15	Fa
1365	M	67	1	1	1	R	3	0	0	0	0	1.16	C
1366	Z	62	0	0	0	R	2	A	1	0	0	8.52	C
1367	M	75	0	1	0	R	0	0	0	0	0	7.01	G
1368	M	60	0	1	0	R	1	0	0	0	0	3.49	C
1369	Z	54	0	0	0	R	0	0	0	0	1	2.57	G
1370	M	84	0	1	0	R	3	0	0	0	0	10.1	Fa
1371	M	78	0	0	0	R	2	0	0	1	1	3.13	F
1372	M	64	0	0	0	R	2	0	0	0	0	2.38	Fa
1373	M	72	0	1	0	R	1	0	0	0	0	7	F
1374	M	53	1	1	0	R	1	A	1	0	0	6.54	C
1375	Z	62	0	0	0	R	0	0	0	0	0	1.1	C
1376	Z	78	0	0	0	R	2	A	1	0	0	5.4	C
1377	M	74	0	0	0	R	3	0	0	1	0	5.58	Fa
1378	Z	56	0	0	0	R	N	0	0	0	0	3.2	Fa
1379	M	58	0	1	0	R	1	0	0	0	0	2.24	C
1380	M	49	1	1	0	R	1	A	3	0	0	11.21	C
1381	Z	68	0	1	0	R	N	0	0	0	0	10	F
1382	Z	67	1	0	0	R	N	0	0	0	0	1.57	C
1383	M	62	1	0	0	R	3	A	1	0	0	13.4	Fa
1384	M	49	1	0	0	R	1	E	2	0	0	4.35	C
1385	Z	67	0	1	0	R	N	0	0	0	0	1.53	Fa
1386	M	59	1	1	1	R	2	A	1	0	0	8.15	C				prim Pki na RIA	10	11	45	300
1387	M	49	0	1	0	R	0	0	0	0	0	3.1	C
1388	Z	64	0	1	0	F	2	0	0	0	0	2.3	Fa
1389	M	66	1	0	0	F	2	0	0	0	0	13.54	Fa
1390	M	76	0	1	0	R	2	0	0	0	0	1.57	C
1391	Z	78	1	0	0	F	N	0	0	0	0	6.43	C
1392	Z	64	1	0	0	R	2	0	0	0	0	1.37	C
1393	M	48	0	0	0	R	0	0	0	0	0	3.43	G
1394	M	74	0	1	0	R	1	A	2	0	0	16.49	G
1395	M	55	1	1	0	R	N	0	0	0	0	2.35	G
1396	M	83	1	1	0	R	1	0	0	0	0	3.14	G
1397	M	72	1	0	0	R	2	0	0	1	0	3.43	Fa
1398	Z	59	0	0	0	R	N	0	0	0	0	4.58	Fa
1399	M	59	0	0	0	R	2	0	0	1	0	4.22	Fa
1400	Z	55	0	1	0	F	1	A	2	0	0	19.54	Fa
1401	Z	77	0	1	0	F	0	0	0	0	0	5.41	G
1402	Z	75	1	1	0	F	N	0	0	0	1	3.95	G				AoS
1403	M	45	0	1	0	R	3	0	0	0	0	6.08	Fa
1404	Z	61	0	0	0	R	N	0	0	0	0	2.49	Fa
1405	Z	71	1	0	0	R	2	0	0	1	1	3.2	S
1406	Z	70	0	1	0	R	N	0	0	0	0	4.1	S
1407	Z	66	0	1	0	R	1	A	1	0	0	8.9	S
1408	Z	50	0	0	0	R	N	0	0	0	0	4.56	F
1409	M	52	0	0	0	R	N	0	0	0	0	8.2	F
1410	M	59	0	1	0	R	2	A	3	0	0	5.17	S
1411	M	59	0	1	0	F	0	0	0	0	0	1.38	G
1412	M	79	1	1	0	R	3	A	1	0	0	6.48	C
1413	M	56	1	0	0	R	0	0	0	0	0	1.25	C
1414	Z	68	0	0	0	R	1	0	0	0	0	2.07	C
1415	Z	64	1	0	0	R	N	0	0	0	0	1.17	C
1416	M	75	0	1	0	R	3	0	0	1	1	3.38	C
1417	M	64	1	1	0	R	H	0	0	1	0	3.12	C				preklad z lozka - ekv HK
1418	Z	69	1	0	0	R	N	0	0	0	0	2.46	C
1419	Z	66	0	1	0	R	N	0	0	0	0	8.43	C
1420	M	69	1	0	0	R	N	0	0	0	0	2.59	C
1421	Z	69	0	0	0	F	1	0	0	0	0	8.51	C				vinuta Subcl , preto femoralne
1422	M	57	0	1	0	R	0	0	0	0	0	1.53	C
1423	Z	75	0	1	0	R	N	0	0	0	0	4.23	C
1424	M	78	1	1	0	R	N	0	0	0	0	3.19	C
1425	Z	68	0	0	0	R	1	0	0	0	0	1.29	C
1426	M	64	0	1	0	F	1	A	3	0	0	6.33	C
1427	M	65	0	1	0	F	3	A	3	0	0	5.3	C				vinutá brachialis, preto femorálne
1428	Z	67	0	0	0	R	0	0	0	0	0	4.2	Fa
1429	M	80	0	1	0	R	0	0	0	0	0	3.58	Fa
1430	M	48	1	0	0	R	N	0	0	0	0	3	S
1431	M	62	1	0	0	R	1	0	0	0	0	4.38	S
1432	Z	72	0	1	0	R	3	0	0	1	0	4.48	S				3-cievne post , stp PKI-významné instent restenózy
1433	Z	62	0	0	0	R	0	0	0	0	0	1.59	S
1434	M	54	0	0	0	R	2	A	3	0	0	16.6	Fa
1435	Z	75	1	1	0	R	2	0	0	0	0	1.56	G
1436	Z	58	0	0	0	R	N	0	0	0	0	3.23	Fa
1437	Z	68	0	1	0	R	1	A	1	0	0	8.57	Fa
1438	Z	72	0	0	0	R	3	A	3	0	0	16.41	Fa
1439	M	60	0	1	0	F	0	0	0	0	0	2.27	Fa
1440	M	70	1	1	0	F	1	A	0	0	0	4.24	Fa
1441	M	65	0	1	0	R	1	0	1	0	0	12.22	Fa
1442	M	60	0	1	0	F	0	0	0	0	1	2.27	Fa
1443	M	70	1	1	0	F	1	A	0	0	0	2.25	Fa
1444	Z	59	0	0	0	R	0	0	0	0	0	6.26	Fa
1445	Z	74	0	0	0	R	0	0	0	0	0	2.81	Fa
1446	Z	59	0	0	0	R	0	0	0	0	0	4.44	Fa
1447	M	58	0	0	0	F	1	0	0	0	0	3.41	Fa
1448	M	60	0	0	0	R	0	0	0	0	0		F
1449	M	65	0	1	0	R	3	0	0	1	0	4.44	Fa
1450	M	59	0	0	0	R	2	0	0	0	0	3.25	F
1451	M	62	0	1	0	R	N	0	0	0	0	3.49	F
1452	M	54	1	1	0	R	2	E	1	0	0	8.4	Fa
1453	Z	64	0	0	0	R	N	0	0	0	0	14.27	F
1454	Z	66	1	0	0	R	0	0	0	0	0	2.02	Fa
1455	Z	49	0	0	0	R	0	0	0	0	0	2.15	Fa
1456	M	80	0	0	0	R	2	A	1	0	0	16.1	Fa
1457	M	51	0	0	0	R	1	0	0	0	0	6.18	F
1458	Z	79	1	0	0	F	0	0	0	0	0	2.12	Fa
1459	Z	73	0	0	0	R	N	0	0	0	0	5.53	F
1460	Z	60	0	0	0	F	0	0	0	0	0	1.45	Fa
1461	M	61	0	0	0	F	1	E	1	0	0	4.59	Fa
1462	Z	57	0	0	0	R	0	0	0	0	0	2.37	Fa
1462	Z	56	0	1	0	R	0	0	0	0	0	2.37	Fa
1463	M	70	0	1	0	R	1	A	3	0	0	12.32	F
1464	Z	58	0	1	0	R	0	0	0	0	0	1.55	F
1465	M	60	0	1	0	R	2	0	0	1	0	3.39	F
1467	M	53	1	1	0	F	3	0	0	0	0	6.43	Fa
1468	Z	55	0	1	1	F	2	A	1	0	0	14.12	Fa
1469	M	39	0	0	0	F	2	A	1.2	0	0	22.03	Fa
1470	M	53	1	0	0	F	3	A	3	0	0	3.14	Fa
1471	M	68	1	0	0	R	3	0	0	1	0	5.57	Fa
1472	Z	76	1	1	1	R	H	0	0	1	0	8.25	Fa
1473	M	54	0	0	0	R	2	A	1	0	0	9.33	Fa
1474	Z	67	0	1	0	R	N	0	0	0	0	2.11	C
1475	Z	78	0	1	0	R	N	0	0	0	0	3.12	C
1476	M	71	1	0	0	F	N	0	0	0	0	1.18	C
1477	Z	66	0	1	0	R	2	A	2	0	0	6.11	C
1478	M	59	0	0	0	R	0	0	0	0	0	2.1	G
1479	M	80	1	1	0	R	3	0	0	1	0	16.11	F
1480	Z	69	0	1	0	R	0	0	0	0	0	2.41	F
1481	Z	81	0	1	0	R	3	A	3	0	0	9.19	Fa
1482	Z	63	1	0	0	R	N	0	0	0	0	8.05	F
1483	Z	66	0	0	0	F	3	A	3	0	0	14.41	Fa
1484	Z	63	1	1	0	F	3	A	3	0	0	8.27	Fa
1485	M	55	0	1	0	F	N	0	0	0	0	1.53	Fa
1486	M	72	0	1	0	F	1	0	0	0	0	4.54	Fa
1487	M	63	0	1	0	R	H	0	0	1	0	7.11	Fa
1488	M	55	0	1	0	R	3	A	2	0	0	12.21	Fa
1489	Z	73	1	0	0	F	N	0	0	0	0	1.24	C
1490	M	71	1	1	0	R	H	0	0	1	0	4.18	C
1491	M	43	1	0	0	R	0	0	0	0	0	2.03	C
1492	Z	74	1	1	0	R	H	0	0	1	0	3.34	C
1493	M	68	1	1	0	R	2	A	2	0	0	11.24	C
1494	M	43	0	1	0	R	1	0	0	0	0	2.11	G
1495	M	71	1	1	0	R	3	0	0	0	0	11.22	G
1496	M	56	1	1	0	F	N	0	0	0	0	2.15	C
1497	M	64	0	0	0	R	3	A	3	0	0	14.85	Fa
1498	M	48	0	0	0	R	2	E	3	0	0	10.24	Fa
1499	M	53	0	1	0	R	2	A	2	0	0	5.54	C
1500	M	50	0	1	0	R	2	0	0	0	0	2.54	C
1501	Z	61	0	0	0	R	N	0	0	0	0	3.35	F
1502	Z	78	1	1	1	F	2	A	1	0	0	21.19	Fa
1503	M	77	1	1	0	R	2	0	0	1	1	2.42	G
1504	M	77	1	1	1	F	3	A	1	0	0	23.28	G
1505	M	58	0	1	0	R	3	0	0	0	0	2.42	C
1506	M	65	0	1	0	R	2	A	2.3	0	0	12.52	Fa
1507	Z	68	0	0	0	R	0	0	0	0	0	4	C
1508	Z	78	0	1	0	F	2	A	1	0	0	17.48	Fa
1509	M	64	0	0	0	R	3	A	1	0	0	5.18	C
1510	M	42	0	1	0	R	0	0	0	0	0	2.51	Fa
1511	M	75	0	0	0	R	2	A	2	0	0	14.19	Fa
1512	M	55	0	1	0	R	N	0	0	0	0	2.39	Fa
1513	Z	69	0	1	0	R	2	0	0	0	0	1.49	Fa
1514	M	51	0	1	0	R	1	A	2	0	0	15.14	Fa				Minicrush na Rcx RMS, neprechádza vodiť cez oko stentu
1515	Z	62	1	1	0	R	N	0	0	0	0	1.39	C
1516	M	58	1	1	0	R	1	0	0	0	0	3.1	C
1517	M	52	0	1	0	F	3	0	0	0	0	12.5	F				CABG 4x
1518	M	60	0	1	0	F	2	0	0	0	0	6.56	F				PKI po preliečení vredu
1519	M	69	0	1	0	R	N	0	0	0	0	2.34	F
1520	M	45	0	1	0	R	N	0	0	0	0	14.28	F
1521	M	45	1	1	0	R	N	0	0	0	0	2.19	C
1522	M	66	1	0	0	R	1	0	0	1	0	4.23	C
1523	Z	78	0	0	0	R	1	E	1	3.1	0	3.1	C
1524	M	59	0	1	0	R	1	A	1	0	0	8.22	C
1525	M	55	0	1	0	R	1	A	3	0	0	6.34	C
1526	M	62	0	1	0	R	3	A	2	0	0	4.38	C
1527	Z	66	0	1	0	R	1	0	0	0	0	2	C
1528	M	57	1	1	0	R	1	0	0	0	0	4.18	C
1529	Z	83	1	1	0	R	N	0	0	0	0	1.18	C
1530	M	65	1	0	0	R	3	0	0	1	0	10.01	C
1531	Z	68	0	0	0	F	1	E	1	0	0	11.07	C
1532	M	66	1	1	0	R	3	A	2	0	0	5.14	C
1533	M	66	1	1	0	R	3	A	2	0	0	5.14	C
1534	M	60	1	1	0	R	3	E	1.2	0	0	10.15	G
1535	M	66	0	1	0	R	3	0	0	1	0	2.27	C
1536	M	62	0	1	0	R	2	A	3	0	0		G

## Sheet: 2011 - výsledky
Priemer z Skia čas	Cievny prístup (F/R/B)	Lekár (C/G/S)
	F			F Celkom	R			R Celkom	R/F		R/F Celkom	Celkový súčet
PKI (0/A/E)	C	G	S		C	G	S		C	S
0	2.8686	3.63387	5.68561	3.67185	3.7109	5.23965	4.9274	4.49639	3.615	8.26	5.16333	4.06441
A	10.6868	14.5079	18.765	12.9574	13.3552	16.11	14.7732	14.1173				13.492
E	9.529	9.81933	8.9	9.56975	13.72	15.606	7.08	13.2432				10.5927
Celkový súčet	5.17379	5.91321	6.72564	5.73222	6.47477	7.03312	6.08318	6.47718	3.615	8.26	5.16333	6.07194
Počet z Akútny (0/1)	Lekár (C/G/S)	STEMI (0/1)
	C		C Celkom	G		G Celkom	S	Celkový súčet
PKI (0/A/E)	0	1		0	1
A	103	20	123	67	13	80	30	233
E	45		45	26		26	9	80
Celkový súčet	148	20	168	93	13	106	39	313
Počet z Akútny (0/1)	Cievny prístup (F/R/B)
PKI (0/A/E)	F	R	R/F	Celkový súčet
0	549	484	3	1036
A	125	108		233
E	58	22		80
Celkový súčet	732	614	3	1349

## Sheet: Hárok3
Počet z Číslo vyšetrenia
Lekár (C/G/S)	PKI (0/A/E)	Celkom
C	0	399
	A	123
	E	45
C Celkom		567
G	0	386
	A	80
	E	26
G Celkom		492
S	0	252
	A	30
	E	9
S Celkom		291
(prázdne)	(prázdne)	1
(prázdne) Celkom		1
Celkový súčet		1351

## Sheet: 2011
Číslo vyšetrenia	Pohlavie	Vek	DM (0/1)	Akútny (0/1)	STEMI (0/1)	Cievny prístup (F/R/B)	Nález (0/N/H/1/2/3)	PKI (0/A/E)	PKI cieva (0/H/1/2/3/B)	CABG (0/1)	Chlopňa (0/1)	Skia čas	Lekár (C/G/S)				poznámka
1.	M	77	0	1	0	F	3	0	0	1	1	4.1	C
2.	M	61	0	1	0	F	3	0	0	1	0	1.54	C
3.	Z	62	0	1	0	F	N	0	0	0	0	1.38	C
4.	M	41	0	1	0	F	1	A	3	0	0	7.3	C
5.	Z	81	1	1	0	F	1	A	1	0	0	7.1	C
6.	M	69	0	1	0	R	3	0	0	1	1	5.2	C
7.	M	63	0	1	0	F	2	0	0	1	0	2.5	C
8.	M	68	0	1	0	F	1	A	1	0	0	15.5	C				včasná instent trombóza
9.	Z	54	0	1	0	F	0	0	0	0	0	2.35	C
10.	M	62	1	1	0	F	3	0	0	1	0	1.35	C
11.	M	65	0	1	0	F	N	0	0	0	0	1.43	C
12.	M	43	0	1	0	F	0	0	0	0	0	1.17	C
13.	Z	69	1	1	0	F	3	A	3	0	0	4.45	C
14.	M	63	0	1	0	F	0	0	0	0	0	1.35	C
15.	M	51	0	1	0	F	0	0	0	0	0	1.19	C
16.	M	68	0	1	0	F	1	0	0	0	0	2.06	C				kontrola po PKI
17.	M	61	0	0	0	F	3	0	0	1	0	2	C
18.	Z	55	0	0	0	F	N	0	0	0	0	2.58	C
19.	Z	76	1	0	0	F	2	0	0	1	1	2.5	S
20.	M	68	1	1	0	F	3	0	0	0	0	10.5	S				bypassový
21.	Z	72	1	1	0	F	3	0	0	1	0	3.08	C
22.	M	72	0	0	0	R	N	0	0	0	0	10.16	S
23.	Z	72	1	0	0	F	3	0	0	1	0	3.61	G
24.	M	57	1	1	0	F	N	0	0	0	0	4.1	G
25.	M	46	0	1	0	F	0	0	0	0	0	2.39	G
26.	M	56	0	0	0	F	1	0	0	0	0	2.51	G
27.	Z	62	0	0	0	F	0	0	0	0	0	2.44	G
28.	M	63	1	1	0	F	3	0	0	1	0	2.27	G
29.	M	49	1	0	0	F	N	0	0	0	0	2.49	C
30.	Z	51	0	0	0	F	N	0	0	0	0	1.14	C
31.	M	54	0	0	0	R	N	0	0	0	0	4.17	S
32.	M	84	0	1	0	F	3	0	0	1	0	3.23	S
33.	M	57	0	1	0	F	N	0	0	0	0	3.08	C
34.	Z	59	1	0	0	F	H	0	0	1	0	1.43	C
35.	M	66	0	1	0	F	N	0	0	0	0	2.02	C
36.	Z	63	0	0	0	F	N	0	0	0	0	2.39	S
37.	M	59	0	0	0	F	3	0	0	1	1	3.11	S
38.	M	38	0	1	0	F	0	0	0	0	0	3.37	S
39.	M	84	0	0	0	F	3	E	1	0	0	7.31	C
40.	M	59	1	0	0	F	3	0	0	1	0	4.36	C
41.	Z	59	0	0	0	F	0	0	0	0	0	1	C
42.	M	67	0	0	0	F	N	0	0	0	0	3.33	S
43.	M	56	0	0	0	F	1	E	2	0	0	14.5	S
44.	Z	77	1	1	0	F	1	A	2	0	0	15.03	C
45.	M	82	0	1	0	F	3	0	0	0	0	9.44	S				bypassový
46.	Z	75	0	0	0	F	0	0	0	0	0	1.38	C
47.	M	53	0	1	0	F	1	A	1	0	0	6.15	C
48.	M	75	0	1	1	F	2	A	3	0	0	6.42	C
49.	M	54	0	0	0	F	3	0	0	1	0	2.18	C
50.	M	67	1	0	0	F	N	0	0	0	0	10.46	G
51.	M	81	0	0	0	F	H	0	0	1	0	9.36	G
52.	M	64	0	0	0	F	N	0	0	0	0	3.58	G
53.	M	67	0	0	0	F	3	0	0	1	0	2.51	G
54.	M	47	0	1	0	F	H	0	0	1	0	2.27	G
55.	M	78	0	0	0	F	3	0	0	1	0	2.28	G
56.	M	59	1	0	0	F	N	0	0	0	0	3.41	G
57.	Z	71	0	0	0	F	N	0	0	0	0	2.31	C
58.	M	70	1	1	0	F	N	0	0	0	0	1.43	C
59.	M	51	0	0	0	F	N	0	0	0	0	2.55	C
60.	M	60	0	0	0	F	2	A	2	0	0	6.26	C
61.	M	42	0	1	0	F	0	0	0	0	0	5.22	S
62.	Z	67	1	0	0	F	3	A	3	0	0	5.22	C				pacientka preferuje PKI
63.	M	61	0	0	0	F	N	0	0	0	0	2.37	C
64.	Z	73	0	0	0	F	3	A	1,2,3	0	0	13.5	C				multi PKI - RIA,RCx,ACD
65.	M	60	0	0	0	F	0	0	0	0	0	1.31	C
66.	M	75	0	0	0	F	2	E	1	0	0	11.57	C
67.	M	62	0	1	0	F	1	0	0	0	0	4.31	C
68.	M	74	0	0	0	F	3	E	2	0	0		C
69.	M	64	1	0	0	F	3	0	0	1	0	3.24	C
70.	Z	71	1	0	0	F	H	0	0	1	0	1.44	C
71.	Z	64	1	1	0	R	H	0	0	1	0	7.49	S
72.	M	62	0	0	0	F	1	E	1	0	0	4.25	C
73.	M	73	0	1	1	F	3	A	3	0	0	18.4	C
74.	Z	62	0	1	0	F	0	0	0	0	1	2.28	C
75.	Z	62	0	1	0	F	0	0	0	0	0	1.18	C
76.	M	67	0	0	0	F	3	E	1.3	0	0	9.37	C				multi PKI po odmietnutí chirurgom
77.	M	66	1	0	0	F	2	0	0	0	0	4.1	C
78.	M	72	0	0	0	F	2	0	0	0	0	18.28	S
79.	M	56	0	1	0	F	1	A	1	0	0	11.28	C
80.	M	42	0	0	0	F	1	0	0	0	0	5.59	C
81.	Z	30	0	1	0	R	0	0	0	0	0	4.52	S
82.	M	68	0	1	0	R	3	0	0	0	0	7.03	C
83.	Z	72	0	0	0	F	N	0	0	0	1	1.59	G
84.	M	53	0	0	0	F	0	0	0	0	0	4.09	G
85.	M	72	0	0	0	F	3	0	0	1	1	3.53	S
86.	M	56	0	0	0	R	N	0	0	0	1	2.1	G				vrodená srdcová chyba
87.	Z	57	0	1	0	F	3	0	0	1	0	2.24	G
88.	M	73	0	1	0	F	3	0	0	1	0	3.07	S
89.	Z	75	0	0	0	F	N	0	0	0	0	1.5	C
90.	M	76	0	0	0	F	3	0	0	1	0	3.02	C
91.	M	55	0	0	0	F	1	A	1	0	0	5.39	C
92.	M	69	0	0	0	F	N	0	0	0	0		S
93.	M	63	0	1	0	F	3	0	0	0	0	4.53	S
94.	Z	66	1	1	0	F	3	0	0	1	1	1.54	C
95.	Z	57	0	1	0	F	1	A	2	0	0	7.51	C
96.	M	57	0	1	1	F	3	A	3	0	0	11.23	C
97.	M	66	1	0	0	F	2	E	2	0	0	8.44	C
98.	M	73	0	0	0	F	2	E	2	0	0	9.03	C
99.	Z	82	1	1	0	F	3	0	0	1	0	6.11	C
100.	Z	73	1	0	0	F	3	0	0	1	0	2.21	C
101.	Z	70	1	0	0	F	0	0	0	0	0	1.29	C
102.	Z	75	0	1	0	F	N	0	0	0	0	1.31	C
103.	M	71	1	0	0	F	H	0	0	1	0	4.09	C
104.	Z	42	1	1	0	F	1	A	1	0	0	16.57	C
105.	M	56	0	1	0	F	3	A	2	0	0	7.34	C
106.	Z	82	1	0	0	F	3	E	1	0	0	11.22	C
107.	M	55	1	0	0	F	3	E	2	0	0	16.01	C
108.	M	50	0	0	0	R	3	0	0	1	0	5.18	S
109.	Z	74	0	0	0	F	N	0	0	0	0	1.24	C
110.	M	62	1	1	0	F	3	0	0	0	0	7.8	C
111.	M	65	1	1	0	R	3	0	0	1	0	6.9	S
112.	M	62	0	0	0	F	2	0	0	1	1	2.12	C
113.	M	55	0	0	0	F	0	0	0	0	0	2	G
114.	M	76	0	1	0	F	N	0	0	0	0	3.18	G
115.	M	58	0	0	0	F	3	A	1	0	0	12.1	G				PKI RIA cez LIMA
116.	M	77	0	1	0	F	1	0	0	0	0	4.17	G
117.	Z	62	0	0	0	F	H	0	0	1	1	1.33	C
118.	Z	57	0	0	0	F	N	0	0	0	0	1.14	C
119.	M	58	0	0	0	F	3	E	2	0	0	5.55	C
120.	M	55	0	1	0	F	N	0	0	0	0	3.27	S
121.	M	62	1	0	0	F	3	E	2	0	0	9.52	C
122.	M	59	0	1	0	F	N	0	0	0	1	2.02	C
123.	M	58	0	0	0	F	2	A	2	0	0	9.53	C
124.	M	49	0	0	0	F	1	0	0	0	0		G
125.	M	75	0	1	0	F	2	A	2	0	0	9.04	G
126.	M	66	0	1	0	F	H	0	0	1	0	2.11	C
127.	M	46	0	1	0	F	0	0	0	0	0	2.01	G
128.	Z	72	0	0	0	F	1	0	0	0	0	3.9	G
129.	M	60	1	1	0	F	1	A	2	0	0	13.1	S
130.	M	64	1	0	0	F	3	0	0	1	0	5.24	S
131.	M	69	1	1	0	F	1	0	0	0	0	4.39	G
132.	M	68	0	1	0	F	2	0	0	1	0	12.22	G
133.	M	43	0	0	0	F	0	0	0	0	0	2.2	C
134.	M	68	0	0	0	F	3	0	0	1	0	2.54	C
135.	M	72	0	0	0	R	N	0	0	0	0	20.57	S
136.	M	57	1	0	0	F	2	0	0	0	0	2.41	G
137.	Z	73	1	0	0	F	0	0	0	0	0	2.04	G
138.	Z	69	1	0	0	F	1	0	0	0	0	3.3	G
139.	Z	61	0	0	0	F	1	A	1	0	0	15.14	G
140.	Z	53	1	1	0	F	H	0	0	1	0	4.1	G
141.	Z	68	1	0	0	F	N	0	0	0	1	9.1	G
142.	M	55	0	1	0	F	2	A	3	0	0	1.56	G
143.	M	58	1	0	0	F	1	0	0	0	0	3.51	S
144.	M	84	0	1	0	F	N	0	0	0	1	3.06	G
145.	M	62	1	1	0	R	2	0	0	1	1	12.1	G
146.	M	50	0	1	0	F	2	0	0	1	0	3.03	S
147.	M	67	1	1	0	F	1	0	0	1	1	2.45	G
148.	M	67	1	0	0	F	2	0	0	1	1	3.29	G
149.	Z	73	1	0	0	F	1	A	1	0	0	7.25	G
150.	Z	63	0	1	0	F	N	0	0	0	1	2.2	G
151.	Z	65	0	0	0	F	3	0	0	1	0	2.31	G
152.	Z	51	1	1	1	F	3	A	1	0	0	21.06	G
153.	M	66	0	0	0	F	1	A	1	0	0	11.29	G
154.	M	58	0	1	0	F	0	0	0	0	0	1.59	G
155.	M	60	1	0	0	F	3	0	0	1	0	4.04	S
156.	Z	67	0	0	0	R	2	A	2	0	0	15.37	S
157.	Z	51	1	1	0	F	3	A	1	0	0	30.1	S
158.	M	56	0	1	0	F	3	0	0	0	0	3.32	C
159.	Z	74	0	0	0	F	0	0	0	0	0	2.13	G
160.	M	64	1	0	0	F	3	0	0	0	0	2.13	C
161.	Z	72	0	1	0	F	2	0	0	0	0	2.45	G
162.	Z	61	0	0	0	F	N	0	0	0	0	5	G
163.	Z	67	0	0	0	F	2	E	1	0	0	4.18	C
164.	Z	64	0	1	0	F	3	0	0	1	0	1.42	C
165.	Z	66	0	1	0	F	2	0	0	1	0	8.56	G
166.	M	64	0	1	0	F	2	0	0	0	0	3.54	C
167.	M	58	1	0	0	F	N	0	0	0	1	3.31	G
168.	M	63	0	0	0	F	1	A	1	0	0	23.27	G
169.	M	60	1	1	0	F	1	0	0	0	0	5.31	G
170.	M	48	0	1	0	F	0	0	0	0	1	1.4	G
171.	M	52	0	1	0	F	H	0	0	1	0	3.22	G
172.	M	67	1	1	0	F	3	0	0	0	0	7.33	C
173.	Z	75	0	1	0	F	1	A	1	0	0	7.07	C
174.	M	76	0	0	0	F	N	0	0	0	0	1.19	C
175.	Z	66	0	0	0	F	0	0	0	0	0	1.52	C
176.	M	63	0	0	0	F	0	0	0	0	0	2.03	C
177.	Z	71	0	0	0	F	0	0	0	0	0	1.49	C
178.	M	57	0	1	1	F	1	A	1	0	0	6.33	C
179.	M	73	0	1	0	F	2	0	0	0	1	3.42	C
180.	M	65	1	1	0	F	3	0	0	1	0	1.43	C
181.	M	55	1	1	0	F	3	0	0	0	0	3.08	C
182.	Z	67	1	0	0	F	3	0	0	1	0	2.05	C
183.	M	64	0	0	0	F	N	0	0	0	0	2.22	G
184.	M	67	0	0	0	F	0	0	0	0	0	1.23	C
185.	Z	73	0	0	0	F	N	0	0	0	0	5.08	C
186.	Z	53	0	1	0	R	0	0	0	0	0	3.25	G
187.	Z	80	1	1	0	F	3	0	0	1	0	6.45	G
188.	Z	82	1	1	0	F	3	0	0	0	0	4.52	G
189.	Z	67	0	1	0	F	N	0	0	0	0	2.15	G
190.	M	73	0	0	0	F	0	0	0	0	1	4.18	G
191.	M	71	0	1	0	F	1	0	0	0	0	3.58	G
192.	M	53	0	0	0	R	1	0	0	0	0	6.59	G
193.	M	74	0	0	0	F	3	0	0	0	0	5.21	G
194.	Z	68	1	1	0	F	N	0	0	0	0	2.31	G
195.	M	58	1	1	0	R	1	0	0	0	0	9.02	G
196.	M	74	0	0	0	R	3	E	1	0	0	12.54	C
197.	M	66	0	0	0	R	N	0	0	0	0	4.04	S
198.	Z	58	1	0	0	F	3	0	0	1	0	5.34	S
199.	M	46	0	0	0	R	N	0	0	0	0	5.08	S
200.	M	73	0	0	0	F	2	E	1	0	0	6.37	S
201.	M	80	0	1	1	F	3	A	1	0	0	18.56	G
202.	M	62	1	0	0	F	2	0	0	1	0	3.5	G
203.	M	72	0	0	0	F	N	0	0	0	0	3.16	G
204.	Z	79	0	0	0	F	3	0	0	0	0	10.37	G
205.	M	58	0	0	0	R	N	0	0	0	0	4.03	S
206.	Z	72	0	0	0	F	3	0	0	1	0	1.47	C
207.	Z	63	0	1	0	F	0	0	0	0	0	1.22	C
208.	Z	59	0	1	0	F	N	0	0	0	0	1.25	C
209.	M	62	0	0	0	R	1	0	0	1	0	3.44	S
210.	M	59	0	1	0	R	3	0	0	1	0	3.08	S
211.	M	57	1	0	0	F	1	E	1	0	0	7.23	C
212.	M	77	0	1	0	R	1	A	1	0	0	12.41	C
213.	Z	80	0	0	0	F	3	E	2	0	0	8.36	C
214.	Z	60	0	0	0	F	N	0	0	0	0	1.45	C
215.	M	75	0	0	0	F	N	0	0	0	0	1.38	C
216.	Z	58	0	0	0	F	0	0	0	0	0	1.14	C
217.	M	84	1	1	0	F	N	0	0	0	0	1.15	C
218.	M	96	0	1	0	F	3	A	3	0	0	8.57	C
219.	M	80	1	1	0	F	3	0	0	1	0	3.65	C
220.	M	68	1	1	0	F	3	0	0	1	0	10.45	C
221.	M	78	0	1	0	F	3	0	0	1	0	4	S
222.	M	60	1	0	0	F	1	0	0	0	0	2.31	S
223.	M	55	0	1	0	F	3	0	0	0	0	3.45	S
224.	M	66	0	1	0	F	3	0	0	1	0	8.49	C
225.	M	76	0	1	0	F	3	0	0	1	0	6.11	C
226.	Z	77	0	0	0	F	0	0	0	0	1	5.01	G
227.	Z	53	0	0	0	R	0	0	0	0	0	6.35	S
228.	M	52	1	1	0	F	2	A	3	0	0	7.45	G
229.	M	76	0	1	0	R	3	0	0	1	0	4.27	S
230.	M	71	0	1	0	F	N	0	0	0	0	2.47	S
231.	M	57	0	0	0	R	2	A	2	0	0	28.8	S
232.	M	76	0	0	0	R	2	0	0	0	0	8.09	S
233.	M	80	1	0	0	F	3	E	1	0	0	7.17	S
234.	M	66	1	1	0	F	3	0	0	0	0	7.05	G
235.	M	73	0	0	0	F	2	0	0	1	1	1.56	G
236.	Z	75	1	1	0	F	2	0	0	1	1	2.09	G
237.	M	71	0	0	0	F	1	0	0	0	0	2.31	G
238.	M	75	1	1	0	R	0	0	0	1	0	10.37	S
239.	M	79	1	1	0	F	3	0	0	0	0	6.9	G
240.	Z	63	1	1	0	F	3	0	0	1	0	7.26	S
241.	M	76	0	0	0	F	3	E	1	0	0	7.13	G
242.	Z	69	1	0	0	R	3	0	0	1	0	5.45	G
243.	M	67	0	0	0	R	3	0	0	1	1	4.16	G
244.	Z	67	0	0	0	F	0	0	0	0	0	2.27	G
245.	M	66	1	1	0	R	3	0	0	1	0	6.09	G
246.	M	42	0	0	0	R	0	0	0	0	0	3.21	S
247.	M	77	0	0	0	R	1	0	0	0	0	5.12	G
248.	M	72	0	1	0	F	0	0	0	0	0	7.45	C
249.	Z	52	0	0	0	F	N	0	0	0	0	3.15	G
250.	Z	63	0	0	0	F	0	0	0	0	0	4.23	G				anomálny odstup ACS
251.	Z	59	0	1	0	F	N	0	0	0	0	3.07	C
252.	Z	50	0	0	0	F	0	0	0	0	0	2.35	C
253.	Z	64	1	0	0	F	3	E	1	0	0	6.57	C
254.	Z	72	0	1	0	R	2	0	0	0	0	9.36	S				PKI elektívne - nespolupráca pacientky
255.	M	60	1	1	0	R	2	0	0	1	0	22.54	S
256.	Z	53	0	0	0	F	0	0	0	0	0	3.28	G
257.	M	55	0	0	0	F	2	0	0	1	1	4.58	G
258.	M	74	0	0	0	F	1	0	0	1	1	2.22	G
259.	Z	82	0	0	0	F	2	E	3	0	0	7.03	G
260.	M	57	1	1	0	F	1	A	2	0	0	19.08	G
261.	Z	73	0	1	0	F	2	0	0	0	0	3.07	G				elektívne PKI RIA
262.	M	53	0	0	0	F	1	A	1	0	0	11.12	G				instent restenóza
263.	Z	67	1	0	0	F	1	0	0	1	0	2.17	G
264.	M	59	0	0	0	F	2	0	0	1	0		G
265.	Z	52	0	0	0	F	0	0	0	0	0	2.19	G
266.	M	74	0	1	0	F	3	0	0	1	0	2.27	G
267.	M	77	0	0	0	F	1	E	1	0	0	6.27	G
268.	M	52	1	0	0	F	2	A	1	0	0	7.04	C
269.	M	70	0	0	0	F	N	0	0	0	1	6.1	C
270.	Z	72	0	0	0	F	1	0	0	0	0	2.04	C
271.	Z	57	0	0	0	F	N	0	0	0	0	1.35	C
272.	M	53	0	0	0	F	1	0	0	0	0	0.4	C
273.	M	71	0	0	0	F	1	E	1	0	0	21.25	C
274.	M	80	1	1	1	F	3	A	1	0	0	5.5	C				exitus
275.	M	72	1	0	0	R	1	0	0	0	0	5	C
276.	Z	66	0	0	0	R	1	A	2	0	0	14.2	C
277.	Z	53	0	1	1	R	3	A	3	0	0	11.5	C
278.	M	67	1	0	0	R	N	0	0	0	0	2.46	C
279.	M	58	0	0	0	R	3	A	1	0	0	7.51	C
280.	M	55	0	0	0	F	3	0	0	0	0	9.41	C				po CABG
281.	M	68	0	0	0	R	3	0	0	1	0	4.05	C
282.	M	71	1	1	0	F	3	0	0	0	0	5.2	C				IABP
283.	Z	76	1	1	0	F	1	0	0	1	1	3.35	G
284.	M	59	0	0	0	F	3	0	0	0	0	10.21	G				po CABG
285.	M	78	0	0	0	F	3	0	0	0	0	3.37	G
286.	M	78	0	1	0	F	3	0	0	0	0	12.23	G				elektívne PKI-VSM RMS
287.	Z	58	0	1	0	R	2	0	0	1	1	7.35	S
288.	M	81	0	1	1	F	3	A	1	0	0	25.07	G
289.	Z	53	0	1	0	R	0	0	0	0	0	1.09	C
290.	Z	63	0	0	0	R	N	0	0	0	0	1.1	C
291.	M	72	0	0	0	F	N	0	0	0	1	4.25	C
292.	M	59	0	0	0	R	2	0	0	0	0	7.26	S
293.	Z	74	0	1	0	F	3	0	0	0	0	13.31	S
294.	M	78	0	0	0	F	3	0	0	0	0	4.31	C				odmietla PKI
295.	M	54	1	1	1	F	3	A	3	0	0	12.09	C
296.	M	69	1	0	0	R	H	0	0	1	0	7.26	C
297.	Z	73	0	0	0	F	1	0	0	1	1	2.01	C
298.	Z	75	0	1	0	F	3	0	0	1	0	2.15	C
299.	Z	51	0	1	0	F	3	0	0	1	0	2.24	G
300.	M	75	0	0	0	F	0	0	0	0	0	1.13	C
301.	M	69	0	0	0	R	3	A	2	0	0	13.51	C
302.	M	58	0	1	0	F	1	0	0	0	0	1.37	C
303.	M	59	1	0	0	R	N	0	0	0	0	2.2	C
304.	Z	59	0	1	0	F	0	0	0	0	0	1.25	C
305.	M	52	0	0	0	R	0	0	0	0	0	2.47	C
306.	M	68	0	0	0	R	0	0	0	0	0	1	C				nástrek kvôli CRT, koronárky orientačné
307.	Z	55	0	1	0	F	0	0	0	0	0	1.23	C
308.	M	68	0	0	0	F	N	0	0	0	0	2.59	G
309.	M	38	0	0	0	F	0	0	0	0	0	3.11	G
310.	Z	54	0	0	0	F	N	0	0	0	0	2.36	S
311.	M	46	0	1	0	F	1	A	3	0	0	16.11	S
312.	M	57	1	0	0	F	0	0	0	0	0	1.54	C
313.	M	64	0	0	0	R	0	0	0	0	0		C
314.	Z	73	1	1	0	F	1	A	2	0	0	7.26	C
315.	Z	73	0	0	0	F	N	0	0	0	0	1.24	C
316.	Z	62	0	1	0	F	N	0	0	0	0	2.14	C
317.	M	71	0	0	1	R	1	A	1	0	0	13	C
318.	Z	68	1	1	0	F	1	A	1	0	0	10.19	G
319.	Z	70	0	1	0	F	0	0	0	0	0	2.18	S
320.	Z	64	1	0	0	R	0	0	0	0	0	5.55	S
321.	Z	83	1	1	0	F	3	0	0	1	0	2.39	G
322.	Z	61	1	1	0	F	1	A	1	0	0	10.44	G
323.	M	73	0	1	0	F	3	A	2	0	0	16.02	C
324.	M	74	1	0	0	F	3	0	0	0	0	2.01	C
325.	M	69	1	0	0	F	1	A	3	0	0	6.51	C
326.	Z	49	0	0	0	R	0	0	0	0	0	2.34	S
327.	M	37	0	1	0	R	0	0	0	0	0	6.21	S
328.	M	56	1	1	0	R	2	A	1.2	0	0	19.53	C
329.	M	76	0	1	0	F	2	A	3	0	0	14.45	C
330.	Z	79	0	1	0	R	3	0	0	1	0	2.18	C				CABG z lôžka
331.	Z	75	1	0	0	F	N	0	0	0	0	2.14	C
332.	M	58	1	0	0	F	3	0	0	0	0	7.14	G				po CABG
333.	M	77	1	0	0	F	3	0	0	1	0	3.03	G
334.	M	76	0	1	0	F	3	0	0	0	0	8.38	C				v pláne PKI po príprave (341)
335.	M	86	0	1	1	F	3	A	3	0	0	8.5	C
336.	Z	70	1	1	0	R	3	A	2	0	0	18.3	C
337.	M	50	0	1	0	F	2	0	0	1	0	8.2	G				stenoza bypassu LIMA to RIA
338.	M	74	1	0	0	F	3	0	0	3	0	2.24	C
339.	M	70	1	0	0	F	1	A	1	0	0	13.49	C
340.	M	48	0	0	0	R	N	0	0	0	0	1.31	S
341.	M	76	0	0	0	F	3	E	1	0	0	6.04	C
342.	M	57	1	0	0	F	3	E	B	0	0	10.24	C
343.	Z	71	1	1	0	F	3	0	0	1	0	3.46	S
344.	M	59	0	1	0	F	2	0	0	0	0	3.47	G
345.	M	61	1	0	0	F	2	A	2	0	0	7.25	G				POBA pre instent restenozu
346.	M	70	0	0	0	R	H	0	0	1	0	4.21	G				kritický kmeň
347.	Z	76	0	0	0	R	3	0	0	1	0	12.11	G
348.	Z	59	0	1	0	F	0	0	0	0	0	3.07	S				odstup RCx z P sínusu
349.	Z	44	0	0	0	F	0	0	0	0	0	2.29	S
350.	Z	70	1	0	0	F	0	0	0	0	0	1.35	G
351.	Z	78	0	1	0	F	1	A	1	0	0	14.56	G
352.	Z	76	1	0	0	F	N	0	0	0	0	1.39	C
353.	M	61	0	1	0	R	1	A	2	0	0	13.26	S				DES do instent restenózy
354.	M	66	0	1	0	F	N	0	0	0	0	2.39	C
355.	Z	73	1	1	0	F	3	0	0	1	0		C
356.	M	60	0	0	0	F	2	E	1	0	0	10.19	C
357.	M	77	1	0	0	F	N	0	0	0	0	1.38	C
358.	Z	78	0	1	0	F	3	0	0	1	0	2.41	G
359.	M	61	0	0	0	F	3	0	0	0	0	3.2	C
360.	Z	58	0	0	0	R	0	0	0	0	0	2.31	S
361.	Z	81	0	1	1	F	1	A	3	0	0	10.16	G
362.	Z	71	1	1	0	F	3	0	0	0	0	10.42	G
363.	Z	74	0	1	0	F	2	A	2	0	0	5.1	G
364.	M	60	1	1	0	F	2	0	0	0	0	4.9	C
365.	M	54	0	1	0	F	2	0	0	1	0	1.53	G
366.	M	58	0	0	0	F	0	0	0	0	0	1.38	G
367.	M	42	0	0	0	R	0	0	0	0	0	3.2	G
368.	Z	69	1	0	0	F	0	0	0	0	0	1.29	G
369.	Z	56	0	1	0	R	N	0	0	0	0	4.11	G
370.	M	60	1	1	0	F	1	0	0	0	0	5.23	G
371.	M	64	0	1	0	F	3	0	0	0	0		G
372.	Z	71	1	0	0	F	N	0	0	0	0	1.21	C
373.	M	51	1	1	0	F	2	0	0	1	0	2.18	C
374.	Z	69	0	0	0	F	1	0	0	0	0	4.46	C				doplniť stress echo
375.	M	57	0	0	0	F	1	0	0	1	0	1.45	C
376.	M	63	0	1	0	F	3	0	0	1	0	2.01	C
377.	M	60	1	1	0	F	2	0	0	0	0	1.54	C
378.	M	72	1	1	0	F	3	0	0	1	0	10.42	G
379.	Z	81	0	0	0	F	0	0	0	0	0	1.51	G
380.	Z	72	0	0	0	F	1	A	3	0	0	8	G
381.	M	61	0	0	0	F	1	0	0	1	1	2.23	G
382.	M	72	0	1	0	F	N	0	0	0	0	2.43	G
383.	M	61	0	1	0	F	2	0	0	1	1	2.17	G
384.	Z	37	0	1	0	F	1	0	0	0	0	2.34	G
385.	M	47	0	1	0	F	1	0	0	0	0	2.47	G
386.	Z	54	0	0	0	F	0	0	0	0	0	3.56	G
387.	Z	79	0	0	0	R	1	0	0	1	0	13.49	G
388.	Z	53	0	1	0	F	1	0	0	0	0	2.18	G
389.	M	48	0	0	0	R	0	0	0	0	0	6.19	S
390.	M	71	0	1	0	F	1	A	3	0	0	23.08	C				technicky neúspešná PKI-ost.ACD
391.	M	47	0	0	0	F	2	E	1	0	0	5.29	C
392.	Z	81	0	0	0	F	3	0	0	1	1	3	G
393.	M	79	0	0	0	F	3	0	0	0	0	8.5	G
394.	Z	69	0	0	0	F	1	E	1	0	0	2.52	C
395.	Z	37	0	1	0	F	1	0	0	0	0	4.52	G
396.	M	33	0	1	0	F	0	0	0	0	0	11.41	G
397.	Z	74	0	0	0	F	N	0	0	0	0	2.19	G
398.	M	43	0	0	0	R	N	0	0	0	0	6.12	S
399.	Z	53	0	0	0	R	0	0	0	0	0	2.16	S
400.	Z	61	1	1	0	F	1	A	1	0	0	13.54	G
401.	Z	60	0	1	0	R	0	0	0	0	1	3.58	C
402.	M	51	0	0	0	R	0	0	0	0	0	1.17	C
403.	M	76	0	1	0	R	2	0	0	0	0	3.05	C
404.	Z	69	1	0	0	R	N	0	0	0	0	3.41	C
405.	M	64	0	0	0	R	N	0	0	0	0	1.43	C
406.	M	52	0	0	0	R	1	A	1	0	0	20.14	C
407.	M	65	0	1	0	F	3	0	0	1	0	1.51	C
408.	Z	71	0	1	0	F	1	0	0	0	0	1.39	C				PKI elektívne po GFS
409.	Z	76	0	0	0	F	N	0	0	0	1	4.51	C
410.	M	68	0	0	0	F	N	0	0	0	0	2.38	C
411.	M	47	0	0	0	F	3	0	0	1	0	2.2	C				smerované na HTx
412.	M	59	1	1	0	R	2	0	0	1	0	7.08	C
413.	M	76	0	0	0	F	N	0	0	0	0	3.13	C
414.	M	61	0	0	0	F	3	0	0	1	0	1.56	G
415.	Z	76	0	0	0	F	1	0	0	1	0	4.24	G
416.	Z	71	0	1	0	F	1	A	1	0	0	13.17	S
417.	Z	81	0	1	0	F	3	0	0	1	1	4.24	S
418.	M	70	0	0	0	F	3	0	0	1	0		G
419.	M	49	0	0	0	F	3	0	0	0	0	7.35	G
420.	M	49	0	1	0	F	1	A	3	0	0	12.52	G
421.	M	47	0	1	0	F	2	A	2	0	0	9.14	G
422.	M	74	0	1	0	F	1	A	1	0	0	9.54	G
423.	M	56	1	0	0	F	H	0	0	1	0	2.32	G
424.	M	71	0	1	0	F	3	0	0	0	0	21.16	S
425.	Z	65	0	0	0	F	0	0	0	0	0	1.53	G
426.	Z	71	0	1	0	F	1	A	1	0	0	10.14	G
427.	M	51	0	1	0	F	2	A	1	0	0	11	G
428.	M	58	0	1	0	F	2	0	0	1	0	4.56	G				CABG vs. rePKI podľa stress echa
429.	M	71	0	1	1	F	3	A	2	0	0	5.48	C
430.	M	86	1	1	0	F	3	A	1	0	0	17	S
431.	M	73	0	1	0	F	3	0	0	0	1	7.15	G				MR
432.	M	70	0	1	0	F	2	A	1	0	0	13.29	G
433.	M	65	1	1	0	F	3	0	0	1	0	2.19	S				CABG z lozka
434.	Z	83	0	0	0	F	1	0	0	0	0	2.19	G
435.	Z	67	0	0	0	R	0	0	0	0	0	3.143	S
436.	M	63	1	1	0	F	3	0	0	1	0	3.17	G				CABG z lozka
437.	M	72	0	1	0	F	3H	0	0	1	0	3.8	S
438.	Z	61	1	0	0	F	N	0	0	0	0	2.21	S
439.	Z	78	1	0	0	F	3	0	0	0	0	1.3	C
440.	M	57	0	0	0	F	3	0	0	1	0	3.04	C
441.	Z	77	1	1	0	R	1	0	0	0	0	6.02	S
442.	Z	86	0	1	0	R	2	0	0	0	0	6.19	S
443.	M	61	0	1	0	F	3	0	0	1	0	4.1	S
444.	M	78	0	1	0	F	1	0	0	0	0	5.52	G
445.	M	75	0	0	0	F	2	A	1	0	0	12.51	C
446.	Z	61	0	0	0	R	0	0	0	0	0	6.17	C
447.	Z	74	1	1	1	F	3	A	3	0	0	23.11	S
448.	Z	67	1	1	0	R	2	A	1	0	0	3.16	S
449.	M	71	1	1	0	F	3	0	0	0	0	27.41	S
450.	Z	67	1	0	0	F	2	E	1	0	0	5.42	C
451.	M	63	1	0	0	F	2	A	1	0	0	6.4	C
452.	M	65	0	0	0	F	N	0	0	0	0	1.58	C
453.	M	60	0	0	0	R	3	0	0	1	0	2.02	C
454.	M	61	0	1	0	F	3	0	0	1	0	2.44	C
455.	M	62	1	1	0	F	N	0	0	0	0	2.38	S
456.	Z	71	0	1	0	R	0	0	0	0	0	1.48	C
457.	Z	59	0	1	0	F	N	0	0	0	0	2.32	G
458.	M	75	0	0	0	F	1	A	1	0	0	34.2	G
459.	M	61	0	0	0	F	N	0	0	0	0	6.18	C				hraničný HK
460.	M	58	0	0	0	F	2	E	3	0	0	11.1	G
461.	Z	56	0	1	0	F	2	A	1	0	0	8.02	C
462.																	chýba záznam o pacientovi
463.	Z	72	1	0	0	R	H	0	0	1	0	5.32	G
464.	M	58	0	0	0	F	N	0	0	0	0	3.09	G
465.	M	57	0	1	0	F	1	A	1	0	0	11.5	G
466.	M	47	0	0	0	F	3	0	0	1	0	4.01	G
467.	M	62	1	0	0	F	1	0	0	0	0	1.45	C
468.	M	58	0	1	0	F	3	0	0	1	0	2.45	C
469.	M	56	0	0	0	F	0	0	0	0	0	1.43	C
470.	M	73	0	1	0	F	1	A	1	0	0	32	G
471.	M	62	0	0	0	F	N	0	0	0	0	4.3	S
472.	M	64	0	0	0	F	3	0	0	1	0	2.35	C
473.	M	47	0	0	0	F	3	E	1	0	0	3.58	C
474.	M	67	1	1	0	F	3	0	0	0	0	11.2	C
475.	Z	65	1	0	0	F	0	0	0	0	0	5.09	C
476.	M	54	1	0	0	F	3	0	0	1	0		C
477.	M	75	0	0	0	F	3	0	0	1	0	1.41	C
478.	Z	72	0	1	0	F	2	0	0	1	0	3	S
479.	M	67	0	1	0	F	2	0	0	0	0	5.14	S
480.	Z	69	0	0	0	R	N	0	0	0	0	5.14	C				disekcia RCx s únikom k.l.
481.	M	73	0	0	0	F	N	0	0	0	1	3.2	C
482.	Z	72	1	0	0	F	3	A	1	0	0	20	G
483.	M	60	0	0	0	F	N	0	0	0	0	2.42	G
484.	M	35	0	0	0	F	0	0	0	0	0	1.54	G
485.	M	67	1	1	0	F	3	0	0	1	0	2.51	G
486.	M	76	0	1	0	R	1	0	0	0	0	5.07	G
487.	M	57	1	0	0	F	3	0	0	1	0	1.53	C
488.	M	59	0	0	0	F	3	0	0	1	0	3.18	G
489.	M	57	1	1	0	F	3	0	0	1	0	2.04	C
490.	Z	57	0	0	0	F	0	0	0	0	0	1.13	C
491.	M	76	0	1	0	F	3	A	1	0	0	13.07	C
492.	M	69	1	0	0	F	0	0	0	0	0	1.2	C
493.	Z	71	1	1	0	F	3	0	0	1	0	2.04	G
494.	M	75	0	1	1	R	2	A	3	0	0	41.11	C
495.	Z	88	1	1	0	F	2	0	0	1	1	5.03	G
496.	Z	73	0	0	0	R	1	0	0	1	1	9.35	G
497.	M	54	0	0	0	F	N	0	0	0	0	1.4	C
498.	Z	83	1	1	0	F	3	0	0	1	0	3.53	G
499.	Z	56	1	0	0	F	3	0	0	1	0	2.08	C
500.	Z	79	0	0	0	F	1	0	0	0	1	2.26	C
501.	Z	71	0	0	0	F	0	0	0	0	0		G
502.	Z	70	0	0	0	F	0	0	0	0	1	3.17	G
503.	M	60	0	0	0	F	2	0	0	1	0	3.49	G
504.	Z	76	0	1	0	R	1	0	0	0	0	17.15	C
505.	Z	64	1	1	0	F	3	0	0	1	0	2.1	C
506.	Z	64	1	0	0	F	3	0	0	1	0	1.53	C
507.	M	80	1	1	0	F	3	0	0	0	0	9.15	C
508.	M	47	0	0	0	F	3	0	0	1	0	2.27	C
509.	Z	60	0	1	1	F	3	A	2	0	0	6	C
510.	Z	73	0	1	0	F	3	0	0	0	0	5.39	C
511.	Z	70	1	1	1	F	2	A	3	0	0	22	C
512.	M	70	0	1	0	F	1	0	0	0	0	10	S
513.	M	74	0	1	0	F	3	0	0	1	0	2.03	C
514.	M	53	0	0	0	F	3	0	0	1	0	2.2	C
515.	Z	81	0	1	0	F	N	0	0	0	0	1.4	C
516.	Z	70	1	1	0	F	2	A	3	0	0	7.41	C
517.	Z	81	0	0	0	R	N	0	0	0	0	5	S
518.	Z	60	0	1	1	F	3	A	2	0	0	17.51	C
519.	Z	65	0	0	0	F	1	0	0	0	0	2.37	S
520.	Z	73	0	0	0	F	2	E	1	0	0	7	C
521.	M	61	0	0	0	F	2	E	1	0	0	17.3	C
522.	Z	67	1	1	0	F	1	A	1	0	0		S
523.	Z	59	0	0	0	F	0	0	0	0	0	1.5	C
524.	M	77	0	1	0	F	3	0	0	1	0	2.11	C
525.	M	51	0	1	0	F	0	0	0	0	0	1.23	C
526.	M	56	0	0	0	F	N	0	0	0	0	1.42	C
527.	M	70	0	1	0	F	1	A	1	0	0	10.07	C
528.	M	55	1	1	0	F	2	A	2	0	0	6.05	C
529.	Z	71	0	0	0	F	2	A	3	0	0	27.39	C				anafylaktický šok
530.	Z	66	0	0	0	F	N	0	0	0	0	2.05	S
531.	Z	53	0	1	0	F	1	A	1	0	0	8.18	C
532.	M	57	0	0	0	F	0	0	0	0	1	1.33	C
533.	M	72	1	0	0	R	1	0	0	0	1	6.04	S
534.	M	50	0	1	0	F	1	A	1	0	0	6.26	C
535.	Z	73	1	1	0	F	3	0	0	1	0	3.21	S
536.	M	59	1	0	0	F	1	0	0	0	0	2.14	C
537.	M	68	1	0	0	F	3	0	0	1	0	1.57	C
538.	Z	77	0	0	0	R	N	0	0	0	0	10.35	S
539.	M	59	0	1	0	F	N	0	0	0	0	3.13	S
540.	M	59	0	1	0	F	3	A	2	0	0	1.26	C				rePKI (POBA)-RIM pre včasnú trombózu
541.	M	40	1	1	0	R	N	0	0	0	0	6.05	S
542.	Z	85	0	1	0	F	H	0	0	1	0	1.46	C
543.	M	65	0	0	0	F	0	0	0	0	1	12.37	G
544.	Z	62	0	0	0	R	0	0	0	0	0	3.39	G
545.	Z	53	0	0	0	F	0	0	0	1	0	2.17	G
546.	M	62	0	0	0	F	N	0	0	0	0	8.24	G
547.	Z	59	0	1	0	F	0	0	0	0	0	5.44	G
548.	M	64	1	0	0	F	3	0	0	0	0	5.05	C
549.	M	58	0	0	0	F	3	0	0	0	0	10.58	S
550.	M	79	0	0	0	R	1	A	2	0	0	29.21	C				Staško začal radialis, potom switch+Čenčarik
551.	Z	67	0	0	0	F	N	0	0	0	0	1.11	C
552.	M	65	0	0	0	F	1	0	0	0	0	2.4	C
553.	Z	41	0	0	0	F	0	0	0	0	0	1.36	C
554.	Z	52	0	0	0	R	0	0	0	0	0	14.37	S
555.	Z	51	0	0	0	R	0	0	0	0	0	3.29	S
556.	M	60	0	0	0	R	N	0	0	0	0	4.05	S
557.	M	67	0	0	0	R	N	0	0	0	0	5.13	S
558.	M	60	1	1	0	F	3	0	0	1	0	1.54	C
559.	Z	73	1	1	0	F	0	0	0	0	1	1.34	G
560.	Z	53	0	0	0	F	0	0	0	0	0	2.19	G
561.	M	67	0	1	0	F	N	0	0	0	1	1.54	G
562.	M	82	0	0	0	F	2	0	0	0	0	4.46	G
563.	M	64	0	0	0	R	3	A	2	0	0		G				po CABG
564.	M	73	1	0	0	F	2	0	0	1	1	4.32	C
565.	M	76	0	1	0	F	2	A	3	0	0	16.23	C
566.	Z	71	1	0	0	F	N	0	0	0	0	2.25	G
567.	Z	58	0	0	0	F	0	0	0	0	0	1.49	G
568.	M	54	1	0	0	F	2	0	0	1	0	2.11	C
569.	Z	72	0	0	0	F	N	0	0	0	0	1.22	C
570.	Z	60	0	1	0	F	0	0	0	0	0	2.12	G
571.	M	60	0	1	0	F	2	0	0	0	0	6.2	G
572.	Z	69	0	0	0	F	0	0	0	0	0	2.39	G
573.	M	77	0	0	0	F	2	0	0	0	0	2.27	G
574.	M	57	0	1	0	F	0	0	0	0	0	3.24	G
575.	M	60	0	1	0	F	1	A	2	0	0	27.03	G				technicky neuspešná PKI
576.	Z	67	0	0	0	F	0	0	0	0	0	2.19	G
577.	Z	70	1	0	0	F	1	0	0	1	1	5.04	G
578.	M	66	0	0	0	F	N	0	0	0	0	2.05	G
579.	M	59	0	0	0	F	N	0	0	0	0	1.42	G
580.	Z	67	0	0	0	R	N	0	0	0	0	16.11	G				disekcia a. brachialis
581.	M	60	0	1	0	F	1	0	0	0	0	2.19	G				kontrola po neuspesnej PKI
582.	M	48	0	1	0	F	2	0	0	1	1	4.1	G
583.	M	72	1	0	0	F	1	A	1	0	0	8.35	G
584.	M	76	1	0	0	F	3	0	0	1	0	5.1	G
585.	M	64	0	1	0	F	N	0	0	0	0	2.24	G
586.	Z	39	0	0	0	F	0	0	0	0	0	1.44	G
587.	M	52	0	1	0	F	1	0	0	1	0	3.28	S
588.	Z	73	1	0	0	F	N	0	0	0	0	2.32	G
589.	Z	59	1	0	0	F	0	0	0	0	0	1.51	G
590.	Z	60	0	1	0	F	0	0	0	0	0	2.04	S
591.	Z	78	0	0	0	F	0	0	0	0	0	1.54	G
592.	M	88	0	1	0	F	N	0	0	0	0	5.03	S
593.	M	53	0	1	0	F	1	A	1	0	0	6.3	G
594.	Z	73	0	1	1	F	2	A	2	0	0	36.48	G
595.	M	36	0	1	0	F	1	0	0	1	0	2.42	S
596.	M	47	0	1	0	F	2	A	1	0	0	8.1	G
597.	Z	55	0	0	0	F	0	0	0	0	0	2.28	G
598.	M	58	0	0	0	F	1	0	0	1	0	2.33	G
599.	M	56	0	0	0	F	N	0	0	0	0	3.11	G
600.	M	56	0	0	0	R	2	0	0	1	0	3.03	S
601.	M	59	0	1	1	R	3	A	1	0	0	25.01	G				KAIM
602.	M	65	1	1	0	F	1	E	1	0	0	10.3	G
603.	M	53	0	0	0	R	3	0	0	1	0	6.31	S
604.	M	59	0	1	0	R	3	0	0	0	0	2	G				exitus
605.	Z	79	1	1	0	R	3	0	0	1	0	5.33	S
606.	M	56	1	0	0	F	3	0	0	0	0	25.31	S				po CABG
607.	M	76	1	1	0	R	1	0	0	0	0	5.54	S
608.	M	55	1	1	0	R	3	0	0	1	0	6.41	S
609.	Z	67	0	0	0	F	1	0	0	0	0	2.18	G
610.	M	62	0	0	0	F	N	0	0	0	0	2.08	G
611.	M	59	0	0	0	F	0	0	0	1	0	3.11	G
612.	Z	69	0	1	0	F	2	A	3	0	0	11.34	G				STEMI liečený Metalyse deň pred SKG
613.	M	60	0	1	0	F	2	0	0	1	0	5.22	S
614.	Z	79	1	1	0	F	3	E	3	0	0	6.33	G
615.	Z	83	0	0	0	F	2	0	0	0	0	2.22	G
616.	M	52	0	0	0	F	1	0	0	0	0	2.04	G
617.	M	68	0	0	0	F	2	0	0	0	0	2.21	G
618.	M	56	1	0	0	F	3	E	3	0	0	22.45	G
619.	M	51	0	0	0	F	0	0	0	0	0	1.56	G
620.	M	70	0	1	0	F	3	0	0	1	0	5.24	G				PSA - trombin
621.	Z	64	0	0	0	F	N	0	0	0	0	2.58	G
622.	Z	64	0	0	0	F	0	0	0	0	0	2.44	G
623.	M	53	0	0	0	F	0	0	0	0	0	1.48	G
624.	M	54	0	1	0	F	0	0	0	0	0	2.21	G
625.	Z	75	0	0	0	F	N	0	0	0	0	6.37	S				myxom predsiene
626.	M	43	0	1	1	F	1	A	1	0	0	21.55	G
627.	M	80	0	0	0	F	1	0	0	0	0	2.15	G
628.	M	59	1	0	0	F	3	0	0	1	0	5.4	G
629.	M	56	0	0	0	F	N	0	0	0	0	2.2	G
630.	Z	64	1	0	0	F	H	0	0	1	0	15.37	S
631.	M	59	1	0	0	F	3	0	0	0	0	7.13	G				po CABG
632.	Z	62	0	0	0	F	0	0	0	0	0	2.31	S
633.	M	58	0	0	0	F	1	A	1	0	0	15.14	G
634.	M	48	0	0	0	F	2	0	0		0	2.19	S
635.	Z	83	0	0	0	F	2	E	3	0	0	15.5	G
636.	Z	81	0	0	0	F	3	0	0	0	0	4.33	C
637.	Z	59	0	0	0	F	0	0	0	0	0	1.06	C
638.	M	57	0	0	0	R	1	0	0	0	0	6.44	S
639.	Z	50	0	0	0	R	0	0	0	0	0	2.48	C
640.	M	46	1	0	0	R	2	0	0	0	0	9.37	S
641.	Z	65	0	0	0	R	N	0	0	0	0	4.02	S
642.	M	62	1	0	0	F	3	0	0	0	0	3.4	G
643.	Z	53	0	0	0	F	0	0	0	0	0	2.24	G
644.	M	56	0	0	0	F	0	0	0	0	0	2.02	G
645.	Z	80	0	1	0	R	3	0	0	1	0	39	G				ACS neselektivne
646.	Z	57	1	1	0	F	0	0	0	0	0	2.26	G
647.	M	76	1	0	0	F	2	A	1	0	0	8.36	C
648.	M	59	0	0	0	F	1	E	1	0	0	5.17	C
649.	Z	32	0	0	0	R	0	0	0	0	0	5.22	S
650.	Z	61	0	1	0	R	1	0	0	1	1	5.44	S
651.	M	77	1	1	0	F	1	0	0	1	1	7.28	C
652.	Z	64	0	1	1	F	1	A	3	0	0	18.14	C
653.	Z	79	0	0	0	F	N	0	0	0	1	2.09	C
654.	M	78	0	0	0	R	1	0	0	0	0	7.7	C
655.	M	47	0	0	0	R	0	0	0	0	0	12.01	C
656.	M	79	1	1	0	R	3	0	0	1	0	7.52	C
657.	Z	57	0	1	0	R	2	A	2	0	0	8.37	C
658.	Z	56	1	0	0	R	3	0	0	1	0	3.12	S
659.	Z	80	1	0	0	F	1	A	1	0	0	8.44	C
660.	M	67	1	0	0	R	2	A	3	0	0	12.31	C
661.	Z	68	0	0	0	R	N	0	0	0	0	6.47	S
662.	Z	83	0	1	0	R	N	0	0	0	0	4.48	C
663.	M	47	1	0	0	R	3	0	0	0	0	7.4	C
664.	M	53	0	1	0	F	1	0	0	0	0	1.16	C
665.	M	63	0	0	0	R	1	0	0	0	0	6.38	S
666.	M	59	0	0	0	R	N	0	0	0	1	3.1	C
667.	M	42	0	0	0	F	0	0	0	0	0	2	S
668.	M	55	0	1	0	F	2	A	2	0	0	11.56	G
669.	M	54	0	1	0	F	2	0	0	0	0	8.05	S
670.	M	81	1	0	0	F	1	0	0	0	0	2.52	G
671.	Z	60	0	0	0	F	1	0	0	1	0	3.36	G
672.	M	77	0	1	0	F	1	A	3	0	0	20.11	G
673.	M	78	1	1	0	F	3	E	1	0	0	11.56	G
674.	M	76	1	0	0	R	3	0	0	1	0	3.45	C
675.	M	47	1	0	0	F	3	E	2	0	0	6.12	C
676.	M	55	0	0	0	R	3	0	0	1	0	3.33	S
677.	M	65	0	0	0	R	N	0	0	0	0	6.08	S
678.	M	52	0	0	0	F	2	E	1	0	0	9.23	S
679.	M	73	0	0	0	R	0	0	0	0	0	4.41	C
680.	Z	55	1	0	0	R	1	0	0	0	0	2.41	G
681.	Z	72	0	0	0	R	N	0	0	0	0	9.2	G
682.	M	52	0	0	0	R	N	0	0	0	0	3.26	G
683.	M	77	1	1	0	F	N	0	0	0	0	5.5	C
684.	Z	64	0	A	0	F	1	0	0	0	0	1.3	C				2011-07-01
685.	M	59	1	1	0	F	3	0	0	1	0	4.28	S
686.	Z	55	0	0	0	F	1	E	2	0	0	5.55	S
687.	Z	58	0	1	0	R	N	0	0	0	0	3.26	C
688.	M	70	0	1	0	R	2	0	0	1	0	5.25	C				CABG z lôžka
689.	M	44	0	1	1	R	2	A	2	0	0	8.58	S
690.	M	59	0	1	0	F	H	0	0	0	0	3.48	C
691.	M	64	1	0	0	R	3	0	0	1	0	15.03	S
692.	Z	70	0	0	0	R	1	A	3	0	0	6.33	C
693.	Z	64	0	0	0	F	0	0	0	0	0	1.45	C
694.	M	54	0	0	0	R	N	0	0	0	0	7.43	S				po POBA HK+RCX v min.
695.	M	70	0	1	0	R	2	A	3	0	0	8.25	C
696.	M	80	1	1	0	R	3	0	0	1	0	3.45	C
697.	M	51	0	0	0	F	1	0	0	0	0	1.28	C
698.	M	59	0	1	1	F	N	0	0	0	0	2.23	S				ARO
699.	Z	50	0	0	0	R	N	0	0	0	0	2.32	C
700.	Z	52	1	0	0	R	N	0	0	0	0	2.22	C
701.	M	80	1	0	0	F	1	E	1	0	0	3.34	C
702.	M	60	0	0	0	F	N	0	0	0	0	1.18	C
703.	M	57	0	1	0	R	1	A	1	0	0	12.58	C
704.	Z	61	0	1	0	R	2	0	0	1	0	2.37	C
705.	Z	80	1	1	0	F	3	0	0	0	0	11.45	S
706.	M	68	0	0	0	R	N	0	0	0	0	7.34	S
707.	M	58	0	0	0	F	N	0	0	0	1	6.4	C				Ao st.
708.	M	71	0	1	0	R	3	0	0	1	0	3.25	C
709.	M	65	0	0	0	R	2	0	0	0	0	3.12	C				doplnit viabilitu, potom dalsi postup
710.	M	77	1	1	0	R	3	0	0	1	1	5.35	C				CABG, MV
711.	M	84	1	1	0	R	3	0	0	1	0	7.19	C
712.	Z	71	0	1	0	R	1	0	0	0	0	7.25	C
713.	Z	74	1	1	1	F	3	A	1	0	0	9.29	C
714.	M	47	0	1	0	F	1	0	0	0	0	1.59	C
715.	M	63	1	0	0	R	1	A	3	0	0	6.22	C
716.	M	56	1	0	0	F	3	A	2.3	0	0	16.33	C				POBA RCX - DEB, PKI ACD
717.	M	58	0	1	0	R	1	A	1	0	0	14.18	S
718.	Z	74	0	0	0	R	N	0	0	0	0	3.56	S
719.	Z	59	0	0	0	R	N	0	0	0	0	4.06	S
720.	M	56	1	0	0	F	1	0	0	0	0	3.4	G				diskrétna instent restenóza
721.	M	76	0	0	0	F	3	0	0	0	0	2.33	S				pozrieť RIP a RCx - elektívne PKI?
722.	M	63	0	1	0	F	2	0	0	1	0	2.32	G
723.	M	51	0	0	0	F	3	0	0	1	0	4.06	S
724.	Z	79	1	0	0	F	N	0	0	0	1	2.3	G
725.	M	61	1	1	0	F	2	0	0	1	1	2.41	S
726.	M	79	1	1	0	F	H	0	0	1	0	3.18	G
727.	M	77	1	1	0	F	1	0	0	0	0	3.51	G
728.	M	81	1	1	0	F	2	0	0	1	1	3.34	S
729.	M	77	1	1	0	F	1	A	3	0	0	17.42	G
730.	Z	76	0	1	0	F	H	0	0	1	0	4.1	G
731.	M	60	0	0	0	F	N	0	0	0	0	2.1	G
732.	M	78	0	1	0	R	1	0	0	1	0	4.48	G
733.	Z	63	0	0	0	F	0	0	0	0	0	3.13	G
734.	M	51	0	0	0	F	2	0	0	0	0	4.25	G				pozrieť RD (roztiekla sa) - ektívne PKI? - docent
735.	M	58	1	1	0	F	3	0	0	1	0	4.1	G
736.	M	72	1	0	0	F	3	0	0	1	0	2.4	G
737.	Z	65	0	1	0	R	0	0	0	0	0	2.16	S
738.	M	78	1	1	1	F	1	A	1	0	0	15.02	G
739.	M	81	0	1	0	R	3	0	0	1	1	4.45	G
740.	M	55	1	0	0	F	N	0	0	0	0	2.51	G
741.	M	75	0	0	0	F	N	0	0	0	0	3.15	G
742.	Z	70	0	1	0	F	1	0	0	1	0	2.22	G				bifurkácia RIA/RD - VÚSCH? CABG?
743.	Z	60	0	0	0	F	0	0	0	0	0	1.32	G
744.	M	49	0	1	0	F	3	0	0	1	1	3.44	G
745.	Z	70	0	1	0	F	N	0	0	0	0	2.32	G
746.	Z	80	1	0	0	F	N	0	0	0	0	1.52	G
747.	M	68	0	0	0	F	N	0	0	0	0	2.06	G
748.	M	52	0	1	0	F	N	0	0	0	0	2.18	G
749.	M	61	0	1	0	F	2	0	0	1	0	3.29	G				pri odmietní CABG elekt. PKI RIA u nás
750.	M	74	1	0	0	F	H	0	0	1	0	2.14	G
751.	M	61	1	0	0	F	1	0	0	0	0	2.16	S				hraničný tiahly kmeň
752.	M	55	0	0	0	R	N	0	0	0	0	12.05	S
753.	Z	65	0	0	0	F	N	0	0	0	0	1.5	G
754.	M	53	0	0	0	F	1	0	0	0	0	2.36	G				stredná RIA 50% po Q-IM
755.	M	43	0	1	0	F	1	A	1	0	0	7.38	G
756.	Z	62	0	1	0	F	N	0	0	0	0	2.09	G
757.	Z	75	0	1	0	R	2	0	0	1	0	5.33	S
758.	M	75	0	1	0	F	H	0	0	1	0	4.32	G
759.	M	66	1	0	0	F	N	0	0	0	0	2.05	G
760.	Z	61	0	0	0	F	N	0	0	0	0	2.42	G				svalový mostík RIA
761.	M	54	0	0	0	F	3	0	0	1	0	2.14	G
762.	M	59	1	0	0	F	2	0	0	1	0	3.06	G				multiPKI vs. CABG
763.	M	79	1	0	0	F	1	0	0	0	0	3.04	G
764.	M	57	1	0	0	F	1	A	2	0	0	17.06	G				CTO ?!?
765.	M	78	1	0	0	F	N	0	0	0	0	2.03	G
766.	M	53	0	0	0	F	N	0	0	0	0	10.03	G
767.	F	81	1	1	0	F	3	0	0	1	0	2.3	G				ekvivalent HK, alternat. PKI?
768.	F	84	0	0	0	F	2	0	0	1	0	6.53	S
769.	M	61	0	0	0	F	1	A	1	0	0	14.07	G				dg. Staško
770.	M	69	1	0	0	F	2	0	0	1	0	7.49	G
771.	M	35	0	1	0	F	2	0	0	0	0	2.25	G				pozrieť instent restenózu ACD
772.	Z	69	1	1	0	F	3	0	0	1	0	1.59	S
773.	M	71	1	1	0	F	2	0	0	1	0	5.55	S
774.	M	76	1	0	0	F	1	0	0	1	1	2.04	G
775.	M	64	1	0	0	F	3	0	0	0	0	2.25	G				diabet. Angiopatia, ukázať chirurgom?
776.	Z	57	0	0	0	F	0	0	0	0	0	2.32	G				svalový mostík RIA
777.	M	75	0	0	0	F	1	E	2	0	0	7.15	G
778.	M	69	0	1	0	F	1	0	0	0	0	2.24	G
779.	Z	84	1	0	0	F	N	0	0	0	0	1.27	G
780.	M	65	0	0	0	F	0	0	0	0	0	1.56	G
781.	M	59	0	0	0	F	2	A	1	0	0	27.3	G				PKI-RIM v druhom sedení elektívne
782.	Z	81	1	1	0	F	3	0	0	1	1	5.14	S
783.	M	67	1	1	0	F	1	0	0	0	0	5.59	G				ergo na RMS
784.	F	75	1	0	0	R	2	0	0	0	0	3.18	S				elektívne RIM
785.	F	77	1	1	0	R	2	0	0	0	0	3.24	S
786.	F	69	0	0	0	R	1	0	0	1	0	13.28	S
787.	F	77	0	0	0	R	0	0	0	0	0	2.54	S
788.	F	77	1	0	0	F	2	E	2	0	0	7.02	G				ACD konzervatívne?
789.	M	70	1	0	0	F	3	0	0	0	0	3.42	S				elektívne pki rms
790.	M	82	0	0	0	R	N	0	0	0	0	3.23	S
791.	M	74	0	0	0	F	N	0	0	0	1	2.47	C				MR
792.	F	50	0	0	0	R	N	0	0	0	0	3.56	C
793.	F	75	1	0	0	R	3	E	2	0	0	18.02	C
794.	M	70	1	0	0	R	3	E	2	0	0	19.45	C
795.	F	39	0	0	0	R	0	0	0	0	0	3.02	G
796.	M	61	1	0	0	F	3	0	0	1	0	3.05	G				pri odmietnutí CABG elektívne PKI-RIA
797.	M	57	0	1	0	F	3	0	0	0	0	16.05	G				RIA za anastomózou, problém so sondovaním
798.	M	60	0	0	0	F	3	E	1	0	0	8.54	G
799.	M	62	1	1	0	F	2	0	0	0	0	2.21	G
800.	M	59	0	0	0	F	3	0	0	1	0	4.28	S
801.	M	46	0	0	0	F	2	E	2	0	0	10.58	S
802.	M	77	1	1	0	F	2	A	2	0	0	21.1	G
803.	M	76	1	0	0	R	3	A	2	0	0	17.55	C
804.	Z	70	1	1	0	F	N	0	0	0	0	1.47	C
805.	M	67	0	0	0	R	2	0	0	1	0	3.53	C
806.	M	63	1	0	0	R	3	0	0	1	0	11.55	S
807.	M	60	0	0	0	R	3	0	0	1	0	2.4	C
808.	M	63	1	1	0	R	2	0	0	0	0	2.13	C
809.	M	62	0	0	0	R	N	0	0	0	1	6.09	C				MR
810.	M	59	0	0	0	R	N	0	0	0	0	2.46	C
811.	M	57	1	0	0	F	3	A	3	0	0	19.2	C
812.	M	70	1	0	0	R	N	0	0	0	0	4.38	S
813.	F	76	0	0	0	R	1	A	3	0	0	8.08	S
814.	F	67	0	0	0	R	1	0	0	0	0	5.07	S
815.	M	62	1	1	0	F	3	A	2	0	0	7.4	C
816.	F	49	0	0	0	R	0	0	0	0	0	2.04	C
817.	M	76	0	0	0	R	1	0	0	0	0	3.26	C
818.	F	59	0	0	0	R	N	0	0	0	0	5.01	C
819.	M	21	0	0	0	R	0	0	0	0	0	7.23	C
820.	M	57	1	0	0	F	3	0	0	0	0	16.04	C
821.	M	75	1	1	1	R	3	A	3	0	0	21.4	C
822.	M	53	1	A	0	F	2	0	0	0	0	2.07	C
823.	F	62	0	A	0	R	1	A	1	0	0	5.51	C
824.	F	57	0	A	0	R	0	0	0	0	0	1.27	C
825.	M	47	0	A	0	R	N	0	0	0	0	5.44	C
826.	M	59	0	A	1	R	2	A	1	0	0	19.55	S
827.	Z	58	0	A	0	R	0	0	0	0	0	9.55	C
828.	Z	60	0	A	0	R	N	0	0	0	0	3.02	C
829.	M	64	0	0	0	R	N	0	0	0	0	6.32	S
830.	M	63	0	A	0	R	2	A	1	0	0	17.23	C
831.	M	70	1	0	0	R	2	A	1	0	0	17.36	C				viacet. 2xstent RIA
832.	M	63	0	0	0	F	2	E	3	0	0	14.08	C
833.	M	72	0	A	0	R	1	0	0	0	0	3.08	S
834.	M	60	1	0	0	R	3	0	0	l	0	7.51	C
835.	M	39	0	1	0	R	N	0	0	0	0	10.58	S
836.	M	62	1	1	0	R	1	A	2	0	0	15.52	S
837.	Z	64	0	1	0	R	0	0	0	0	0	1.49	C
838.	Z	52	1	0	0	R	1	A	1	0	0	14.08	C				2x stent RIA
839.	M	66	1	0	0	R	N	0	0	0	0	7.41	S
840.	Z	71	0	1	0	R	3	A	1	0	0	8.4	C
841.	M	72	0	0	0	R	3	0	0	1	0	2.43	C
842.	Z	71	0	0	0	R	0	0	0	0	0	2.29	C
843.	M	76	1	1	0	R	3	A	1.2	0	0	13.1	C				multi PKI
844.	M	49	0	0	0	R	2	A	1	0	0	6.53	S
845.	M	52	0	0	0	R	1	A	3	0	0	12.01	C
846.	Z	68	1	1	0	R	2	0	0	1	0	6.29	S
847.	M	52	0	1	0	R	2	A	1.2	0	0	13.34	C				multi PKI
848.	M	57	0	1	0	R	3	0	0	1	0	3.44	C
849.	Z	73	1	1	0	R	1	A	1	0	0	26.45	C
850.	M	73	0	0	0	R	N	0	0	0	0	2.08	C
851.	Z	57	0	0	0	R	0	0	0	0	0	3.23	S
852.	Z	71	0	0	0	R	0	0	0	0	0	2.11	S
853.	M	58	1	1	0	R	2	A	1	0	0	10.56	S
854.	Z	79	0	1	0	R	1	A	3	0	0	7.14	C
855.	M	72	1	1	0	R	3	0	0	1	0	9.18	C
856.	Z	66	1	0	0	R	N	0	0	0	0	1.39	C
857.	M	56	0	0	0	R	0	0	0	0	0	1.49	S
858.	M	64	0	0	0	R	N	0	0	0	0	1.47	S
859.	Z	80	0	1	0	R	3	0	0	1	0	2.49	C
860.	Z	77	0	1	0	R	N	0	0	0	0	7.19	S
861.	M	83	0	1	0	R	H	0	0	1	0	4.21	C
862.	M	80	1	1	0	F	3	A	2	0	0	14.57	C
863.	Z	45	0	0	0	F	0	0	0	0	0	1.45	G
864.	Z	53	1	1	0	F	1	0	0	0	0	2.51	G
865.	M	47	0	1	0	F	3	0	0	1	0	5.26	G
866.	M	81	0	0	0	F	3	0	0	0	0	1.07	G				kontrolný nástrek po PKI včera
867.	M	48	0	0	0	F	3	0	0	1	0	3.26	S
868.	Z	76	1	0	0	R	H	0	0	1	0	3.26	S				CAGB z lôžka
869.	Z	56	1	0	0	F	N	0	0	0	0	2.28	G
870.	M	79	0	0	0	R	0	0	0	0	0	16.23	S
871.	Z	67	1	1	0	R	N	0	0	0	0	3.09	S
872.	M	56	0	1	0	R	0	0	0	0	0	2.46	G
873.	F	72	1	0	0	R	2	0	0	1	0	3.23	S
874.	M	55	0	0	0	R	N	0	0	0	0	3.44	S
875.	F	77	1	1	0	R	N	0	0	0	0	2.28	S
876.	M	76	0	1	0	R	1	0	0	0	0	6.36	S
877.	M	58	0	0	0	R	2	0	0	0	0	3.45	S
878.	F	61	1	0	0	R	0	0	0	0	0	3.3	C
879.	M	48	0	0	0	F	N	0	0	0	1	1.19	C				MR 4
880.	M	81	1	1	0	R	3	0	0	1	0	15.32	S
881.	Z	60	0	A	0	R	N	0	0	0	0	2.43	S
882.	F	78	1	1	1	R	1	A	1	0	0	17.07	C
883.	M	80	0	1	0	R	1	0	0	1	0	2.24	C
884.	M	47	0	1	0	R	2	A	1	0	0	11.4	G
885.	Z	75	0	1	0	R	2	0	0	1	0	3.4	C				náhrada MV
886.	M	47	0	1	0	R	2	0	0	0	0	0.3	C
887.	Z	55	0	1	0	R	0	0	0	0	1	4.17	G
888.	M	51	0	1	0	F	3	0	0	1	0	4.45	G				STEMI pred 2 dňami - TL (TNK)
889.	M	46	0	0	0	F	2	E	2	0	0	6.34	G
890.	Z	72	0	1	0	F	0	0	0	0	0	2.36	G
891.	M	70	1	0	0	R	3	0	0	1	0	7.5	C
892.	M	75	1	0	0	R	N	0	0	0	0	3.21	S
893.	Z	59	0	0	0	F	N	0	0	0	0	2.54	C
894.	Z	76	0	0	0	R	1	0	0	0	0	2.49	S
895.	M	76	0	E	0	R	3	A	2	0	0	6.25	C
896.	M	55	0	1	1	R	2	A	2	0	0	11.11	C
897.	Z	77	1	0	0	R	1	E	1	0	0	8.39	S
898.	Z	81	1	0	0	R	2	0	0	0	0	2.55	C
899.	M	77	1	1	0	R	1	0	0	0	0	3.21	C
900.	Z	82	0	0	0	R	3	0	0	1	0	5.2	C
901.	M	62	0	1	0	R	3	0	0	0	0	2.04	C
902.	M	53	0	E	0	R	3	0	0	1	0	2.43	C				z lozka
903.	M	56	0	E	0	R	1	0	0	0	0	2.11	C				pri tazkostiach PKI
904.	M	79	1	1	0	R	3	A	1	0	0	8.35	C
905.	M	56	0	A	0	R	1	0	0	0	0	3.2	C
906.	M	82	0	1	0	R	3	0	0	0	0	5.11	S
907.	M	56	1	1	0	F	2	A	1	0	0	11.01	G
908.	M	55	1	0	0	F	3	0	0	1	0	9.58	G
909.	M	56	0	1	0	F	0	0	0	0	0	2.01	G
910.	Z	52	0	1	0	R	0	0	0	0	0	5.02	G
911.	Z	52	0	1	0	R	N	0	0	0	0	3.12	G
912.	Z	77	1	E	0	R	N	0	0	0	0	2.1	C
913.	Z	71	1	1	0	R	1	0	0	0	0	14.07	C
914.	Z	72	0	E	0	R	0	0	0	0	0	1.48	C
915.	Z	59	0	0	0	R	3	0	0	1	0	3.25	S
916.	M	55	1	1	0	R	1	A	1	0	0	8.34	C
917.	Z	76	1	1	0	R	2	A	1	0	0	6.33	C
918.	M	76	1	0	0	R	3	E	1	0	0	12.42	C
919.	M	82	0	0	0	R	3	E	3	0	0	11.43	G
920.	M	64	0	1	0	R	1	A	3	0	0	9.29	G
921.	M	66	1	1	0	F	3	0	0	1	0	6.02	C
922.	M	79	0	1	0	F	2	0	0	1	0	3.51	G
923.	M	58	0	0	0	R	3	0	0	3	0	4.09	C
924.	M	71	0	0	0	R	1	0	0	0	0	4.29	C
925.	M	67	0	0	0	R	1	0	0	1	1	1.54	C
926.	Z	64	0	0	0	R	N	0	0	0	0	1.28	C
927.	M	81	0	0	0	R	1	0	0	1	0	7.27	S
928.	Z	75	1	1	0	R	2	E	2	0	0	6.27	S
929.	M	61	0	1	0	F	3	0	0	0	0	20.45	S
930.	M	78	0	1	0	F	3	0	0	0	0	9.28	S
931.	M	60	0	1	0	R	3	0	0	1	0	4.39	C
932.	Z	58	1	0	0	R	2	A	2	0	0	7.3	C
933.	Z	74	0	0	0	R	0	0	0	0	0	1.26	C
934.	Z	63	0	0	0	R	1	A	1	0	0	19.16	C
935.	Z	68	1	1	0	R	1	A	1	0	0	12.24	G
936.	Z	80	0	1	0	R	3	0	0	0	0	3.33	G
937.	Z	80	1	1	1	R	3	A	3	1	0	11.45	S				neúspešná prim.PKI-ACD
938.	M	61	0	1	0	F	3	E	B	0	0	5.54	G
939.	Z	78	1	1	0	R	N	0	0	0	0	3.56	G
940.	Z	79	1	1	0	R	2	0	0	0	0	8.1	G				hraničné 2-cievne
941.	Z	67	0	0	0	R	0	0	0	0	0	5.4	S
942.	Z	80	0	1	0	R	3	E	3	0	0	16.18	G
943.	M	47	0	1	0	F	0	0	0	0	0	2.03	G				STEMI s normálnym SKG nálezom
944.	F	85	1	1	0	F	3	0	0	1	0	3.5	G				CABG vs. PKI-RIA
945.	M	29	0	1	0	R	0	0	0	0	0	8.15	G
946.	Z	62	0	0	0	R	N	0	0	0	0	10.4	S
947.	Z	60	0	0	0	R	2	A	2	0	0	17.11	C				periproc. Prechodný uzáver RMS
948.	Z	71	0	0	0	R	N	0	0	0	0	4.16	S
949.	Z	58	1	1	0	R	0	0	0	0	0	2.18	C
950.	Z	60	1	0	0	F	2	0	0	0	0	3	C				kontrola po uzávere RMS, po KPR pre KF
951.	M	66	0	1	0	R	3	A	3	0	0	10.27	S
952.	M	62	0	0	0	R	1	A	1	0	0	8.3	C
953.	M	77	1	0	0	F	3	0	0	0	0	12.25	G
954.	M	59	1	0	0	R	1	A	1	0	0	17.54	S
955.	M	64	0	1	0	R	0	0	0	0	0	4.33	C
956.	M	60	0	0	0	R	2	A	1	0	0	20.57	G
957.	M	52	0	0	0	R	0	0	0	0	0	2.04	G
958.	Z	67	1	1	0	R	1	A	1	0	0	9.29	C
959.	Z	65	1	0	0	R	1	A	2	0	0	7.23	C
960.	M	62	1	0	0	R	2	0	0	1	0	7.25	C				CD do VÚSCH - IVUS na kmeň?
961.	M	68	1	0	0	R	3	0	0	1	0	6.53	C
962.	Z	65	1	1	0	R	3	0	0	1	1	20.49	C
963.	M	55	1	0	0	R	1	0	0	0	0	4.52	S
964.	M	56	1	0	0	R	3	A	3	0	0	12.52	G
965.	M	51	0	0	0	F	3	A	2	0	0	15.44	G				PKI-ACD + POBA-RCx (instent restenóza)
966.	M	66	0	0	0	R	2	0	0	0	0	2.44	S
967.	Z	75	1	0	0	F	3	0	0	1	0	3.08	S
968.	Z	84	0	1	0	F	3	0	0	1	0	4.54	G				urgent. CABG
969.	Z	63	1	1	0	R	1	A	1	0	0	8.37	C
970.	M	77	1	0	0	R	3	E	B	0	0	11.55	C				PKI-RIA cez LIMA (cez radialis sin)
971.	M	54	0	1	0	F	2	0	0	0	0	3.51	G				presakovanie v okolí sheathu, elektívne PKI-RCx
972.	M	60	0	1	0	R	3	0	0	1	0	2.56	C
973.	M	65	0	0	0	R	2	0	0	0	0	2.08	C				elektívne PKI-ACD? Ide na CRT do KE
974.	M	69	0	0	0	R	1	0	0	0	0	3.17	G
975.	M	67	0	0	0	R	3	0	0	0	0	3.35	G
976.	M	54	0	0	0	R	0	0	0	0	0	1.37	C
977.	M	80	0	1	0	R	2	0	0	1	0	5.59	G
978.	M	69	1	1	0	R	2	0	0	0	0	3.09	C
979.	M	56	1	1	0	R	0	0	0	0	0	2.55	C
980.	M	77	0	0	0	R	2	0	0	0	0	2.44	C
981.	M	71	0	1	0	R	2	A	3	1	0	15.39	C				pokus o rekanalizaciu chr. Subtotálneho uzáveru ACD neuspesny
982.	Z	72	1	0	0	R	1	0	0	0	0	5.06	S				hraničná RD
983.	M	70	0	0	0	R	N	0	0	0	0	3.56	S				Bental
984.	M	50	1	0	0	R	3	0	0	1	0	3.13	S
985.	M	68	0	0	0	R	1	0	0	0	0	2.3	C
986.	M	44	0	1	0	R	1	0	0	0	0	2.03	C
987.	M	54	0	1	0	R	2	E	2	0	0	8.34	C
988.	Z	74	0	1	0	R	2	0	0	0	0	2.02	S
989.	Z	53	0	1	0	R	1	0	0	1	0	6.08	C
990.	Z	74	0	0	0	R	1	0	0	1	0	5.4	S
991.	Z	66	0	0	0	R	3	0	0	1	0	5.31	C
992.	Z	77	1	1	0	R	1	0	0	1	0	3.28	S
993.	M	71	0	1	0	R	0	0	0	0	0	6.09	S
994.	M	69	0	0	0	R	3	0	0	0	0	2.17	C
995.	M	70	0	1	0	R	N	0	0	0	0	3.25	S
996.	M	66	1	0	0	R	3	0	0	1	0	4.4	G
997.	M	75	1	0	0	R	N	0	0	0	0	11.46	G
998.	M	72	0	1	0	R	1	A	1	0	0	16.47	G
999.	Z	61	1	0	0	R	2	0	0	1	0	2.5	S
1000.	Z	77	0	0	0	R	1	0	0	1	1	7.37	S
1001.	M	68	0	1	0	R	3	0	0	1	0	3.01	S
1002.	Z	65	1	1	0	R	3	0	0	1	0	2.49	S
1003.	Z	80	0	0	0	R	N	0	0	0	0	6.24	G
1004.	M	62	0	0	0	R	0	0	0	0	1	2.2	G
1005.	Z	60	0	0	0	R	0	0	0	0	0	2.18	S
1006.	Z	40	0	1	0	R	0	0	0	0	0	2.01	S
1007.	Z	73	1	1	0	F	N	0	0	0	0	2.17	S
1008.	M	74	0	1	1	F	2	A	2	0	0	7.08	G
1009.	M	57	1	1	1	R	3	A	2	0	0	20.45	S
1010.	Z	67	1	0	0	R	0	0	0	0	0	2.42	S
1011.	M	85	0	0	0	R	1	0	0	1	1	3.31	S
1012.	M	59	0	0	0	R	0	0	0	0	0	4.1	S				svalový mostík na RIA
1013.	M	73	0	0	0	R	2	0	0	0	0	2.5	S				elektívne pki rcx
1014.	M	76	1	1	0	R	3	0	0	1	0	3.4	S
1015.	M	73	0	0	0	R	2	E	2	0	0	6.58	S
1016.	Z	72	1	1	0	R	1	0	0	1	0	3.4	C
1017.	M	72	1	1	0	R	3	0	0	1	0	8.47	C
1018.	M	68	1	0	0	R	N	0	0	0	0	6.48	S				po náhrade AoV
1019.	Z	52	0	1	0	R	0	0	0	0	0	3.13	C
1020.	M	48	0	0	0	R	1	0	0	0	0	3	S
1021.	M	56	1	1	0	R	3	0	0	0	0	3.25	S
1022.	M	71	0	1	0	R	1	A	2	0	0	10.59	S
1023.	Z	74	1	0	0	F	N	0	0	0	0	4.14	G
1024.	M	66	0	1	0	F	N	0	0	0	0	2.22	G
1025.	M	78	0	1	0	R	3	0	0	0	0	4.02	G
1026.	M	81	0	0	0	R	N	0	0	0	0	6.04	G
1027.	M	71	0	0	0	R	N	0	0	0	0	2.28	S
1028.	Z	63	1	1	0	F	N	0	0	0	0	2.19	G
1029.	M	73	0	1	0	R	2	0	0	0	0	6.57	G
1030.	M	52	1	1	0	F	N	0	0	0	0	3.07	G
1031.	M	65	0	1	0	R	1	0	0	0	0	4.35	C				pretrváva optim. Výsledok po PKI na RIA
1032.	M	54	0	0	0	R	0	0	0	0	0	2.01	S
1033.	M	79	1	1	0	R	3	A	3	0	0	14.28	C
1034.	M	49	0	1	0	R	2	A	3	0	0	30.15	S
1035.	Z	72	0	0	0	R	N	0	0	0	0	9.41	C
1036.	Z	70	0	0	0	R	N	0	0	0	0	4.04	C
1037.	M	64	0	0	0	R	2	0	0	0	0	4.59	C
1038.	Z	52	0	0	0	R	0	0	0	0	0	2.57	C
1039.	M	57	1	1	0	R	3	A	3	0	0	3.45	C
1040.	Z	55	1		0	R	3	0	0	1	0	8.55	C
1041.	M	74	0	0	0	R	3	0	0	1	0	3.4	C
1042.	M	63	0	0	0	R	3	0	0	0	0	9.01	C
1043.	Z	57	0	0	0	R	N	0	0	0	0	5.32	C
1044.	Z	62	1	1	0	R	0	0	0	0	0	4.05	C
1045.	Z	75	0	1	0	R	3	0	0	1	1	6.28	C
1046.	M	65	0	1	0	F	1	0	0	0	0	1.47	C
1047.	M	60	0	1	0	R	1	A	2	0	0	24.51	G
1048.	Z	70	0	0	0	R	N	0	0	0	0	3.4	C
1049.	Z	69	0	0	0	R	3	0	0	1	0	6.41	G
1050.	M	57	1	0	0	R	N	0	0	0	0	4.23	C
1051.	Z	77	1	0	0	F	2	A	3	0	0	16.08	G
1052.	M	79	0	0	0	F	3	0	0	0	0	7.04	G
1053.	Z	71	0	0	0	R	1	0	0	0	0	10.53	G
1054.	M	76	0	0	0	F	3	0	0	0	0	8.21	S
1055.	Z	62	0	1	0	R	N	0	0	0	0	3.13	S
1056.	Z	58	0	0	0	R	1	A	1	0	0	12.07	S
1057.	M	65	0	1	0	R	1	0	0	0	0	3.44	S
1058.	M	49	0	1	0	R	1	0	0	0	0	4.36	G
1059.	Z	43	0	0	0	R	0	0	0	0	0	1.25	C
1060.	M	79	1	1	0	R	3	0	0	1	0	2.56	G
1061.	Z	66	0	0	0	F	0	0	0	0	0	2.59	G
1062.	Z	82	0	0	0	R	1	0	0	0	0	2.54	G
1063.	Z	69	0	0	0	R	1	0	0	0	0	3.19	G
1064.	M	61	0	0	0	R	H	0	0	1	1	3.42	G				cez ľavú radialis
1065.	Z	68	0	0	0	R	0	0	0	0	0	3.5	G
1066.	Z	80	1	1	0	R	3	0	0	1	1	4.08	C				IABK, ruptúra záves. MV
1067.	M	74	0	1	0	R	2	A	2	0	0	16.57	G
1068.	Z	65	0	1	0	R	1	0	0	0	0	4.45	G
1069.	Z	67	1	0	0	R	2	A	1	0	0	5.53	C
1070.	M	62	0	0	0	R	N	0	0	0	0	2.14	C
1071.	M	53	0	0	0	R	3	0	0	1	0	2.03	C
1072.	M	46	0	0	0	R	N	0	0	0	0	3.26	C
1073.	M	76	1	1	0	R	2	A	2	0	0	10.07	C
1074.	M	65	1	1	0	R	3	0	0	0	0	1.25	C
1075.	M	53	0	1	0	R	1	0	0	0	0	3.34	C
1076.	Z	80	1	1	0	F	2	A	1	0	0	11.41	G
1077.	M	52	0	0	0	F	1	A	3	0	0	7.17	G
1078.	M	47	0	0	0	F	2	0	0	0	0	2.18	G
1079.	Z	56	0	0	0	F	N	0	0	0	0	2.53	G
1080.	M	72	0	1	0	F	3	0	0	1	0	4.18	G
1081.	M	57	1	0	0	R	1	0	0	0	0	3.36	G
1082.	Z	74	1	0	0	R	N	0	0	0	0	2.09	G
1083.	M	68	0	1	0	F	3	0	0	1	0	3.2	G
1084.	Z	78	0	1	0	F	1	0	0	0	0	5.31	G				odmieta PKI-RIA
1085.	M	57	1	1	0	F	1	A	1	0	0	17.15	G
1086.	M	59	0	1	0	R	1	0	0	0	0	6.4	G
1087.	M	68	1	1	0	F	3	A	1	0	0	18	G
1088.	M	59	1	0	0	F	3	E	3	0	0	7.51	G
1089.	M	81	0	1	0	F	N	0	0	0	0	2.53	G
1090.	Z	65	0	1	0	R	3	0	0	1	0	2.51	S
1091.	Z	78	0	0	0	F	1	E	1	0	0	14.32	G
1092.	M	59	0	1	0	R	N	0	0	0	0	4.35	S
1093.	Z	76	1	0	0	R	3	0	0	1	0	11.03	S
1094.	Z	55	0	0	0	F	0	0	0	0	0	1.21	C
1095.	M	61	1	1	0	R	2	0	0	0	0	5.45	G
1096.	M	75	1	0	0	R	1	0	0	0	0	14.48	G
1097.	Z	78	0	1	0	R	3	0	0	0	0	3.09	G				elektívne PKI-RIA, RMS (po dušičkách)
1098.	M	59	0	0	0	R	3	0	0	0	0	3.18	G
1099.	M	62	0	1	0	R	1	0	0	0	0	4.26	G
1100.	M	67	0	0	0	R	1	0	0	0	0	4.17	S
1101.	Z	80	0	0	0	R	0	0	0	0	0	1.43	C
1102.	M	55	0	0	0	R	1	0	0	0	0	2.53	C				stress echokg. Na RIA
1103.	Z	78	0	0	0	R	3	E	1	0	0	11.57	C
1104.	M	61	1	1	0	R	1	0	0	0	0	7.45	C
1105.	M	63	0	1	0	R	2	0	0	1	0	1.95	C				podľa neurol. Vyjadrenia elektívna PKI
1106.	Z	69	1	0	0	R	N	0	0	0	0	2.36	C
1107.	M	72	1	1	0	R	H	0	0	1	0	2.27	C
1108.	M	64	1	0	0	R	3	0	0	0	0	16.57	G
1109.	Z	70	0	0	0	R	N	0	0	0	0	5.03	S
1110.	M	54	0	0	0	R	3	0	0	1	0	2.33	G
1111.	Z	41	0	0	0	R/F	0	0	0	0	0	8.26	S
1112.	M	38	0	0	0	R	0	0	0	0	0	3.54	G
1113.	M	58	0	1	0	R	3	0	0	1	0	9.57	G
1114.	M	57	1	0	0	R	3	A	1	0	0	12.48	C
1115.	Z	77	1	1	0	R	3	0	0	1	0	7.49	C
1116.	M	66	0	0	0	F	2	A	3	0	0	7.47	C
1117.	Z	62	0	0	0	R	N	0	0	0	0	1.46	S
1118.	Z	61	0	1	0	R	N	0	0	0	0	2.29	S
1119.	M	76	1	0	0	R	2	A	1	0	0	9.55	G				POBA (DEB)
1120.	M	72	0	0	0	R	3	0	0	1	0	10.08	G
1121.	M	69	0	0	0	R	2	0	0	1	0	3.31	G
1122.	M	59	1	0	0	R	H	0	0	1	0	3.27	G
1123.	M	41	1	0	0	R	N	0	0	0	0	4.47	C
1124.	Z	75	0	0	0	R	1	0	0	1	1	2.24	C
1125.	M	56	1	1	0	R	2	0	0	1	0	2.09	C
1126.	Z	62	0	0	0	R	2	0	0	0	0	2.38	C
1127.	M	55	0	0	0	R	3	0	0	1	0	4.14	S
1128.	Z	52	0	1	0	R	0	0	0	0	0	3.23	S
1129.	M	53	1	1	0	R/F	2	0	0	1	0	5.02	C
1130.	M	46	0	1	0	F	1	0	0	1	1	4.39	C
1131.	Z	71	1	1	1	R	2	A	3	0	0	24.37	S
1132.	M	58	1	1	0	R	N	0	0	0	0	2.37	C
1133.	M	71	1	1	0	R	1	A	1	0	0	13.08	C
1134.	M	61	0	0	0	R	N	0	0	0	0	4.37	C
1135.	M	78	0	0	0	R/F	3	0	0	1	0	2.21	C
1136.	M	49	0	1	0	R	0	0	0	0	0	3.49	S
1137.	M	70	1	1	0	R	2	0	0	1	0	3.15	S
1138.	M	80	1	1	0	R	3	0	0	1	0	7.14	S
1139.	M	84	1	1	0	R	2	0	0	1	1	3.35	G
1140.	M	42	0	1	0	R	1	0	0	0	0	3.41	G
1141.	Z	58	0	1	0	F	N	0	0	0	0	3.44	G
1142.	M	49	1	1	0	R	3	0	0	1	0	3.22	C
1143.	Z	73	0	0	0	R	2	A	1	0	0	18.42	C
1144.	Z	37	0	1	0	R	0	0	0	0	0	1.42	C
1145.	M	74	0	1	0	R	3	A	2	0	0	20.23	C
1146.	M	67	1	1	0	R	2	0	0	1	0	4.47	C
1147.	M	62	0	0	0	R	0	0	0	0	1	1.13	C
1148.	M	69	0	1	1	R	3	A	3	0	0	25.91	S
1149.	Z	79	0	0	0	R	N	0	0	0	0	2.36	C
1150.	Z	61	1	1	0	R	H	0	0	1	0	2.18	C
1151.	Z	58	0	1	0	R	N	0	0	0	0	2.3	C
1152.	Z	78	1	0	0	R	N	0	0	0	1	5.04	C
1153.	M	49	0	0	0	R	2	E	2	0	0	11.25	C
1154.	Z	61	0	0	0	R	0	0	0	0	0	1.2	C
1155.	M	65	0	1	0	R	3	A	2	0	0	35.37	C
1156.	M	69	0	1	0	R	3	0	0	1	1	9.1	G
1157.	M	52	1	1	0	R	H	0	0	1	0	10.34	G
1158.	M	66	0	0	0	R	1	0	0	0	0	2.46	G
1159.	M	84	1	0	0	R	2	E	1	0	0	18.37	G
1160.	M	58	0	0	0	R	3	A	2	0	0	14.49	C
1161.	M	81	1	0	0	R	3	A	1.2	0	0	18.05	C				multi PKI (RIA, RCx/RMS)
1162.	M	71	1	1	0	R	3	A	3	0	0	15.47	C
1163.	Z	58	1	0	0	F	3	0	0	1	0	4.07	G
1164.	Z	77	1	1	0	F	1	0	0	0	0	2	G
1165.	Z	69	1	0	0	F	3	A	3	0	0	16.18	G
1166.	Z	65	0	0	0	R	0	0	0	0	0	1.4	S
1167.	M	59	0	0	0	F	N	0	0	0	0	13.43	S
1168.	M	67	0	1	0	R	1	0	0	0	0	2.28	S
1169.	Z	84	0	1	0	R	3	0	0	1	0	2.44	S
1170.	M	63	1	0	0	R	1	0	0	0	0	4.17	C
1171.	M	73	0	0	0	R	3	0	0	1	0	2.44	C
1172.	Z	77	0	0	0	R	N	0	0	0	0	2.91	C
1173.	M	42	0	0	0	R	0	0	0	0	0	3.37	C
1174.	M	71	1	1	0	R	3	E	2	0	0	13.45	C
1175.	M	71	1	1	0	R	1	0	0	0	0	3.47	S
1176.	M	68	1	1	0	R	2	E	1	0	0	5.08	C
1177.	Z	80	1	1	0	R	1	A	1	0	0	11.22	C
1178.	Z	76	1	0	0	R	N	0	0	0	0	3.03	G
1179.	Z	82	0	1	0	R	3	A	2	0	0	23.12	G
1180.	M	62	0	1	0	F	3	0	0	0	0	16.21	C				elektívne PKI - VSM to ACD
1181.	Z	73	1	1	0	R	N	0	0	0	0	2.06	G
1182.	M	48	0	1	0	R	0	0	0	0	0	1.4	C				ICD (odvrátená NSS)
1183.	M	79	1	0	0	R	3	0	0	1	0	3.4	C
1184.	Z	85	1	0	0	R	2	0	0	0	0	8.14	C				elektívne PKI
1185.	M	77	0	0	0	R	1	0	0	0	0	2.51	S
1186.	M	78	0	1	0	R	2	A	2	0	0	10.38	C
1187.	Z	64	0	0	0	R	N	0	0	0	0	1.35	C
1188.	M	60	0	0	0	R	N	0	0	0	0	1.58	C
1189.	Z	71	0	1	0	R	N	0	0	0	0	3.1	C
1190.	M	51	1	1	0	F	2	0	0	0	0	12.11	G
1191.	M	38	0	1	0	R	0	0	0	0	0	4.02	S				DKMP
1192.	Z	85	1	0	0	R	2	E	1	0	0	35.52	C
1193.	Z	82	0	1	0	R	3	0	0	0	0	0.47	G
1194.	M	69	0	0	0	R	N	0	0	0	0	3.52	G
1195.	Z	70	0	0	0	F	N	0	0	0	0	2.17	G
1196.	Z	53	0	0	0	R	0	0	0	0	0	1.34	G
1197.	M	57	0	0	0	F	1	0	0	0	0	3.16	G
1198.	M	62	0	0	0	F	3	E	B	0	0	9.12	G
1199.	Z	66	0	1	0	R	N	0	0	0	1	2.58	G
1200.	Z	67	0	1	0	R	1	0	0	0	1	3.17	S
1201.	M	54	0	1	0	R	2	0	0	0	0	3.04	G
1202.	M	77	0	1	0	R	1	A	1	0	0	14.01	G
1203.	Z	56	0	1	0	R	0	0	0	0	0	1.22	S
1204.	Z	70	1	0	0	R	1	0	0	0	0	3.14	S
1205.	Z	79	0	0	0	R	N	0	0	0	1	2.14	S
1206.	Z	62	0	1	0	R	N	0	0	0	0	2.49	S
1207.	Z	63	1	1	0	R	1	0	0	0	0	3.05	S
1208.	M	80	0	0	0	R	H	0	0	1	0	3.15	C
1209.	Z	63	1	1	0	R	1	E	3	0	0	5.33	C
1210.	M	65	1	1	0	R	1	0	0	0	0	4	C
1211.	M	54	0	1	0	F	2	E	1	0	0	29.24	C				RIA/RD bifurk.
1212.	M	51	1	1	0	R	2	E	2	0	0	23.25	C				RCx/RMS po zavretej RIMA
1213.	Z	76	0	0	0	R	N	0	0	0	0	1.33	C
1214.	Z	58	1	0	0	R	3	0	0	1	0	4.22	C
1215.	M	62	1	0	0	F	3	0	0	0	0	7.22	G
1216.	M	71	0	0	0	R	3	0	0	1	0	2.32	C
1217.	M	90	0	1	0	R	3	0	0	1	0	11.11	C
1218.	M	62	0	1	0	R	3	0	0	0	0	9.4	G				elektívne PKI - diastaza sterna
1219.	Z	65	0	1	0	R	1	A	1	0	0	10.51	G
1220.	M	59	0	0	0	R	N	0	0	0	0	1.55	C
1221.	M	52	1	0	0	R	1	0	0	0	0	7.34	G
1222.	M	65	1	0	0	R	3	0	0	1	0	2.51	G
1223.	M	62	1	0	0	R	3	0	0	1	0	5.22	S
1224.	M	73	0	1	0	R	N	0	0	0	0	4.28	G
1225.	Z	77	0	0	0	F	1	0	0	0	0	4.24	G
1226.	M	45	0	0	0	R	N	0	0	0	1	2.04	S
1227.	M	62	1	0	0	R	3	E	2.3	0	0	24.15	G
1228.	M	71	1	1	1	F	3	A	3	0	0	14.38	G
1229.	M	65	1	0	0	F	3	A	1.3	0	0	16.02	C
1230.	Z	73	1	0	0	R	3	0	0	1	0	4.24	C
1231.	Z	75	1	1	0	R	1	A	3	0	0	13	C
1232.	Z	72	0	0	0	R	N	0	0	0	0	2.4	C
1233.	Z	53	0	0	0	R	0	0	0	0	0	1.25	C
1234.	M	69	1	0	0	R	N	0	0	0	0	3.59	C
1235.	M	71	1	1	0	R	1	0	0	0	0	2.13	C
1236.	Z	51	0	1	0	R	0	0	0	0	0	3.44	C
1237.	M	54	0	0	0	R	1	0	0	0	0	2.49	C
1238.	M	47	0	0	0	R	N	0	0	0	0	3.34	C
1239.	M	52	0	1	0	R	N	0	0	0	0	1.01	C
1240.	M	24	0	1	0	R	0	0	0	0	0	2.2	C
1241.	Z	52	1	0	0	R	N	0	0	0	0	5.26	S
1242.	Z	72	1	1	0	R	1	0	0	1	0	4.13	C
1243.	Z	68	0	1	0	R	3	0	0	1	0	3.21	G
1244.	Z	72	0	1	1	F	3	A	3	0	0	22.46	G				neúspešná prim. PKI-ACD
1245.	Z	60	1	0	0	R	0	0	0	0	0	1.39	G
1246.	Z	70	0	1	0	R	1	A	1	0	0	27.47	G
1247.	M	45	0	0	0	F	0	0	0	0	0	2.35	G
1248.	M	64	0	0	0	R	2	0	0	1	0	1.55	G
1249.	M	70	0	1	0	R	H	0	0	1	0	2.19	G
1250.	M	51	0	1	0	R	3	0	0	1	0	2.21	G
1251.	M	66	1	0	0	R	0	0	0	0	0	2.31	G
1252.	M	41	0	1	1	F	3	A	3	0	0	8.35	G
1253.	M	52	0	1	0	R	2	0	0	1	0	3.21	S
1254.	Z	57	1	1	0	R	1	0	0	0	0	2.42	S				elektívne PKI
1255.	Z	73	1	1	0	R	1	0	0	0	0	2.44	S				elektívne PKI
1256.	M	71	0	0	0	R	1	0	0	0	0	4.55	S				elektívne PKI
1257.	M	56	0	0	0	R	1	0	0	0	0	2.11	S				scintigrafia
1258.	Z	71	0	1	0	F	3	0	0	0	0	6.45	S				elektívne PKI
1259.	Z	57	1	0	0	R	1	E	1	0	0	7.9	G
1260.	Z	73	1	0	0	F	1	E	1	0	0	20.19	G				neúspešná rePKI pre instent restenózu
1261.	Z	71	0	0	0	F	3	E	2	0	0	5.256	G
1262.	M	71	0	0	0	F	1	E	1	0	0	8.31	G
1263.	Z	78	1	0	0	F	0	0	0	0	0	2.16	G
1264.	Z	64	0	1	0	R	3	0	0	1	0	4.33	G				alergia na ANP
1265.	M	54	0	1	0	R	N	0	0	0	0	4.37	G
1266.	Z	72	0	1	0	F	3	0	0	0	0	13.26	G
1267.	M	53	0	1	0	R	1	A	3	0	0	15.33	G
1268.	M	61	0	0	0	R	N	0	0	0	0	6.57	G
1269.	M	74	0	1	0	R	3	0	0	1	1	3.15	G
1270.	Z	83	0	1	0	R	2	0	0	0	0	3.07	G
1271.	M	46	0	1	0	R	0	0	0	0	0	7.26	G
1272.	M	74	0	1	0	R	3	0	0	1	0	5.49	C
1273.	M	79	0	0	0	R	1	0	0	0	1	4.9	G
1274.	M	58	1	1	0	R	2	A	3	0	0	7.43	C
1275.	M	63	0	1	0	R	1	A	1	0	0	8.41	G
1276.	M	56	0	0	0	F	1	E	1	0	0	20.48	C
1277.	M	71	0	1	0	R	1	0	0	0	0	2.06	C				ad perf. Scan myokardu
1278.	M	71	0	1	0	R	2	0	0	0	0	3.08	C				ad ICD
1279.	M	58	1	0	0	R	1	0	0	0	0	1.39	C				ad perf. Scan myokardu
1280.	M	71	0	0	0	F	3	0	0	1	0	13.1	C
1281.	M	56	1	0	0	R	1	A	1	0	0	13.54	C
1282.	M	80	0	0	0	R	3	0	0	0	0	3.47	C
1283.	Z	75	1	1	0	F	2	A	1	0	0	10.4	G				instent restenóza
1284.	Z	82	0	1	0	R	N	0	0	0	0	1.32	G
1285.	M	58	0	1	0	R	H	0	0	1	0	6.05	G
1286.	Z	61	1	0	0	R	1	0	0	0	0	4.04	S
1287.	Z	68	1	1	0	R	1	0	0	0	0	2.52	G				hraničná RIA - stress echo?
1288.	M	80	0	1	0	F	H	E	2	0	0	9.24	G
1289.	Z	80	0	1	0	F	1	0	0	0	0	8.27	G
1290.	M	63	0	1	0	F	3	0	0	1	0	4.29	G
1291.	Z	88	0	1	0	F	3	0	0	0	0	3.3	G				nesúhlasí s PKI (RIA,RMS) - elektívne?
1292.	Z	69	0	1	0	F	N	0	0	0	0	2.24	G				ad ICD
1293.	M	52	0	1	1	R	1	A	2	0	0	24.54	G
1294.	Z	78	1	1	0	R	1	A	1	0	0	15.58	C
1295.	Z	46	0	0	0	R	0	0	0	0	0	2.15	C
1296.	M	87	1	1	0	R	N	0	0	0	0	2.22	C
1297.	M	66	0	0	0	R	2	0	0	1	0	2.33	C
1298.	Z	58	0	0	0	R	2	0	0	0	0	2.32	C
1299.	M	69	1	0	0	R	1	A	3	0	0	8.28	C
1300.	M	51	1	1	0	F	2	0	0	0	0	3.22	C
1301.	M	64	1	0	0	R	2	A	2	0	0	6.43	C
1302.	M	59	1	0	0	R	3	A	3	0	0	8.33	C
1303.	Z	79	0	0	0	R	N	0	0	0	0	3.19	S
1304.	Z	57	0	0	0	R	1	0	0	0	0	2.23	C
1305.	M	77	0	0	0	R	1	0	0	0	0	2.18	S
1306.	M	51	0	0	0	R	1	0	0	0	0	3.29	S
1307.	Z	52	1	1	0	F	H	0	0	1	0	2.59	C
1308.	Z	65	1	1	0	R	N	0	0	0	0	1.57	S
1309.	M	64	0	1	0	R	3	0	0	1	0	2.16	C
1310.	M	54	1	0	0	R	2	A	3	0	0	13.48	C
1311.	M	59	1	0	0	R	1	0	0	1	1	2	C
1312.	Z	71	0	0	0	R	2	0	0	0	0	2.29	C
1313.	M	64	0	0	0	F	1	0	0	1	1	6.49	C				alebo len PKI-RIA elektívne bez CABG+MV
1314.	Z	56	0	0	0	R	0	0	0	0	0	1.4	C
1315.	M	65	0	1	0	R	3	0	0	1	0	2.51	C
1316.	M	75	1	1	0	R	3	0	0	1	0	3.13	C
1317.	M	65	0	1	0	R	N	0	0	0	0	2.47	C
1318.	Z	62	0	0	0	F	3	0	0	1	0	4.1	G
1319.	M	58	0	0	0	R	1	0	0	0	0	5.26	G				akútna CMP po SKG
1320.	M	53	0	0	0	R	N	0	0	0	1	8.21	G
1321.	M	56	0	0	0	R	3	0	0	1	0	2.47	G
1322.	M	45	1	1	0	R	2	A	3	0	0	8.46	G
1323.	Z	66	1	1	0	R	N	0	0	0	0	4.57	G
1324.	Z	66	0	1	0	R	0	0	0	0	0	1.51	G
1325.	Z	61	0	0	0	R	0	0	0	0	0	0.59	C
1326.	Z	59	0	0	0	R	3	0	0	1	0	3.14	G
1327.	M	74	0	1	0	R	1	0	0	1	0	3.17	S
1328.	M	64	0	0	0	R	1	E	1	0	0	4.31	C
1329.	M	80	1	1	0	R	0	0	0	0	0	2	C
1330.	M	60	0	1	0	R	0	0	0	0	0	2.32	G
1331.	M	54	0	1	0	R	N	0	0	0	0	2.18	C
1332.	Z	70	0	1	0	R	0	0	0	0	0	7.34	G
1333.	M	45	0	1	0	F	1	0	0	0	0	1.54	G
1334.	M	50	1	1	0	R	N	0	0	0	0	3.07	G
1335.	Z	76	1	1	0	R	1	0	0	1	0	3.26	C
1336.	Z	72	1	1	0	R	N	0	0	0	0	2.13	C
1337.	F	72	1	1	0	R	N	0	0	0	0	2.5	S
1338.	M	49	0	1	0	R	1	0	0	0	0	3.35	S
1339.	M	52	0	1	0	R	0	0	0	0	0	1.56	S
1340.	Z	83	1	1	0	R	1	0	0	0	0	2.39	G				zvážime PKI RIA
1341.	Z	63	0	1	0	R	0	0	0	0	0	1.42	G
1342.	Z	43	0	1	0	R	1	0	0	0	0	7.19	G
1343.	M	43	0	1	0	R	1	0	0	0	0	3.12	C
1344.	M	27	0	1	1	R	N	0	0	0	0	3.34	C
1345.	M	73	1	1	0	F	3	0	0	1	0	7.17	S				CABG urg.
1346.	Z	43	0	1	0	R	1	A	1	0	0	8.04	S
1347.	M	52	0	1	0	R	2	A	2	0	0	10.58	S
1348	M	78	0	1	0	R	2	A	2	0	0	18.24	S
1349	M	83	0	1	0	R	H	0	0	1	0	6.05	G
1350	Z	70	1	1	0	F	2	0	0	1	0	2.51	C
1351	Z	68	1	1	1	R	2	A	1	0	0	15.2	C
