# Supplementary material for: Significant benefits of new communication technology for time delay management in STEMI patients
Source: PLoS One. 2018 Nov 2;13(11):e0205832. doi: 10.1371/journal.pone.0205832 (PMC6214513; doi:10.1371/journal.pone.0205832)
Supplement: S3 Supporting information — (XLSX) [file pone.0205832.s005.xlsx]

## Sheet: primary transp 2016
číslo JIK	Primárny transport 1/0
2230	1
2224	1
2221	1
2212	1
2211	1
2208	1
2207	1
2203	1
2201	1
2191	1
2180	1
2174	1
2171	1
2163	1
2150	1
2141	1
2126	1
2116	1
2114	1
2113	1
2112	1
2111	1
2110	1
2108	1
2097	1
2076	1
2075	1
2059	1
2057	1
2051	1
2036	1
2014	1
2013	1
2012	1
2001	1
1998	1
1997	1
1988	1
1962	1
1959	1
1949	1
1948	1
1946	1
1933	1
1922	1
1921	1
1910	1
1902	1
1894	1
1893	1
1870	1
1852	1
1847	1
1827	1
1781	1
1780	1
1772	1
1771	1
1769	1
1768	1
1753	1
1752	1
1745	1
1741	1
1735	1
1728	1
1718	1
1698	1
1692	1
1682	1
1668	1
1665	1
1660	1
1650	1
1638	1
1613	1
1611	1
1610	1
1604	1
1603	1
1589	1
1577	1
1576	1
1575	1
1567	1
1543	1
1542	1
1522	1
1501	1
1492	1
1490	1
1482	1
1479	1
1477	1
1468	1
1466	1
1465	1
1463	1
1462	1
1461	1
1459	1
1457	1
1455	1
1451	1
1437	1
1430	1
1427	1
1421	1
1414	1
1411	1
1410	1
1409	1
1398	1	x
1397	1
1396	1
1387	1
1381	1
1373	1
1358	1
1353	1
1350	1
1345	1
1321	1
1319	1
1318	1
1317	1
1310	1
1309	1
1307	1
1304	1
1289	1
1284	1
1283	1
1282	1
1275	1
2200	0
2189	0
2127	0
2061	0
1934	0
1923	0
1896	0
1841	0
1795	0
1773	0
1693	0
1648	0
1637	0
1491	0
1467	0
1458	0
1416	0
1371	0
1369	0
1320	0

## Sheet: primary transp 2015
case	Primarny transport 2015
1	1
2	1
9	1
10	1
11	1
12	1
13	1
14	1
15	1
16	1
17	1
18	1
19	1
20	1
21	1
22	1
23	1
24	1
25	1
26	1
27	1
28	1
29	1
30	1
31	1
32	1
33	1
34	1
35	1
36	1
37	1
38	1
39	1
40	1
41	1
42	1
43	1
44	1
67	1
3	1
4	1
5	1
6	1
7	1
8	0
45	0
46	0
47	0
48	0
49	0
50	0
51	0
52	0
53	0
54	0
55	0
56	0
57	0
58	0
59	0
60	0
61	0
62	0
63	0
64	0
65	0
66	0

## Sheet: tot isch interv 2015
case	tot isch interv
50	1305
40	1150
56	1065
43	970
1	605
13	533
4	510
41	510
39	485
8	480
6	475
35	470
55	460
34	390
38	375
46	372
19	327
18	295
24	295
32	294
5	260
7	260
48	260
53	260
30	254
45	245
2	243
26	241
57	382
15	220
44	220
12	219
36	210
14	190
42	187
51	185
52	185
54	180
23	178
37	177
49	170
25	164
47	160
3	157
29	155
31	155
16	150
21	150
28	150
10	148
22	147
20	142
17	141
27	130
9	115
11	115
33	115

## Sheet: EF 2016
case	EF(%)
29	60
184	60
216	60
248	60
259	60
281	60
284	60
135	58.5
178	58.5
130	57.5
136	57.5
204	57.5
229	57.5
242	57.5
246	57.5
247	57.5
211	57
220	56
230	55
253	55
254	55
265	55
266	55
268	55
270	55
239	54
232	53
37	52.5
49	52.5
50	52.5
189	52.5
195	52.5
202	52.5
223	52.5
278	52.5
280	52.5
228	51.5
51	50
86	50
123	50
143	50
180	50
181	50
207	50
209	50
240	50
260	50
283	50
141	49
213	49
217	48.5
46	48
186	48
231	48
162	47.5
226	47.5
245	47.5
275	47.5
236	46.5
250	46.5
28	46
33	45
75	45
150	45
190	45
203	45
222	45
215	44.5
101	43
155	43
274	43
5	42.5
62	42.5
80	42.5
176	42.5
185	42.5
221	42.5
225	42.5
227	42.5
238	42.5
267	42.5
269	42.5
45	41.5
151	41.5
214	41.5
276	41.5
77	40
147	40
193	40
237	40
252	40
255	40
257	40
262	40
271	40
279	40
63	39
206	38.5
249	38.5
191	38
234	38
241	38
30	37.5
35	37.5
174	37.5
175	37.5
201	37.5
256	37.5
263	37.5
13	36.5
53	36.5
115	36.5
188	36.5
192	36.5
235	36.5
273	36.5
1	36
159	36
198	36
199	36
205	36
219	36
21	35
106	35
182	35
212	35
251	35
258	35
27	33
48	32.5
183	32.5
196	32.5
197	32.5
56	31.5
144	31.5
8	31
9	30
187	30
243	30
218	29
244	28.5
152	27.5
208	27.5
261	27.5
18	26
224	25
264	25
282	25
200	20
272	20

## Sheet: age 2015
case	age
1	57
2	68
3	73
4	74
5	80
6	52
7	52
8	50
9	50
10	75
11	68
12	72
13	78
14	52
15	47
16	73
17	58
18	48
19	57
20	75
21	77
22	66
23	88
24	79
25	42
26	63
27	66
28	50
29	48
30	51
31	78
32	77
33	56
34	48
35	56
36	56
37	59
38	71
39	76
40	46
41	64
42	73
43	70
44	48
45	64
46	58
47	42
48	55
49	49
50	53
51	66
52	66
53	80
54	69
55	77
56	52
57	46
58	58
59	49
60	62
61	58
62	65
63	46
64	66
65	61
66	37
67	85

## Sheet: age 2016
case	age
1	49
2	80
3	91
4	84
5	78
6	42
7	60
8	63
9	87
10	56
11	64
12	71
13	61
14	59
15	58
16	59
17	48
18	60
19	72
20	49
21	74
22	68
23	63
24	75
25	73
26	50
27	82
28	33
29	82
30	63
31	65
32	60
33	60
34	85
35	61
36	66
37	58
38	60
39	63
40	63
41	94
42	75
43	60
44	42
45	63
46	58
47	80
48	75
49	64
50	51
51	59
52	37
53	67
54	82
55	69
56	47
57	55
58	51
59	65
60	51
61	51
62	51
63	59
64	62
65	71
66	64
67	64
68	81
69	75
70	64
71	70
72	83
73	75
74	52
75	42
76	65
77	64
78	41
79	40
80	55
81	79
82	75
83	58
84	69
85	83
86	50
87	61
88	69
89	61
90	69
91	68
92	70
93	52
94	57
95	90
96	90
97	73
98	94
99	91
100	64
101	75
102	58
103	84
104	55
105	41
106	57
107	42
108	79
109	59
110	38
111	57
112	71
113	74
114	66
115	54
116	48
117	46
118	55
119	63
120	65
121	65
122	71
123	42
124	74
125	58
126	50
127	53
128	56
129	81
130	65
131	55
132	69
133	84
134	85
135	67
136	66
137	59
138	69
139	69
140	76
141	79
142	78
143	75
144	89
145	71
146	69
147	60
148	76
149	67
150	49
151	55
152	62
153	86
154	83
155	51
156	64
157	57
158	73
159	85
160	62
161	67
162	85
163	62
164	71
165	64
166	59
167	75
168	65
169	76
170	52
171	86
172	61
173	70
174	32
175	46
176	46
177	64
178	44

## Sheet: EF 2015
case	EF
6	65
19	60
47	60
49	60
51	60
56	60
17	58
37	58
52	58
59	58
4	57
57	57
43	56
18	55
23	55
34	55
38	55
48	55
60	55
44	53
9	52
40	52
2	50
21	50
41	50
53	50
58	50
62	50
30	48
54	48
61	48
8	47
1	46
7	45
29	45
35	45
39	45
42	45
63	45
64	45
31	44
36	43
50	43
46	42
66	42
13	40
22	40
32	40
33	40
45	40
65	40
12	38
25	38
26	37
5	35
10	35
11	35
14	35
15	35
67	34
28	33
3	30
16	27
24	27
55	27
27	17

## Sheet: EKG-PKI int 2016 
case	EKG-PCI	EKG-PKI to 120	EKG-PKI to 90
160	250	0	0
17	240	0	0
80	210	0	0
125	203	0	0
109	190	0	0
130	180	0	0
84	170	0	0
122	167	0	0
96	165	0	0
137	165	0	0
127	163	0	0
41	160	0	0
94	152	0	0
95	152	0	0
147	151	0	0
20	150	0	0
152	143	0	0
156	142	0	0
22	140	0	0
59	138	0	0
5	135	0	0
99	135	0	0
101	135	0	0
170	134	0	0
16	130	0	0
163	130	0	0
121	129	0	0
70	127	0	0
13	126	0	0
39	125	0	0
89	123	0	0
71	122	0	0
91	122	0	0
10	120	1	0
11	120	1	0
58	115	1	0
107	115	1	0
76	113	1	0
126	113	1	0
173	113	1	0
145	112	1	0
74	111	1	0
128	111	1	0
158	111	1	0
162	111	1	0
12	110	1	0
85	110	1	0
106	110	1	0
112	110	1	0
28	108	1	0
1	107	1	0
2	106	1	0
48	105	1	0
108	105	1	0
120	105	1	0
138	105	1	0
166	105	1	0
179	105	1	0
8	104	1	0
47	104	1	0
51	104	1	0
7	101	1	0
24	100	1	0
45	100	1	0
21	99	1	0
50	98	1	0
90	98	1	0
178	98	1	0
33	95	1	0
164	95	1	0
6	94	1	0
36	94	1	0
175	94	1	0
161	93	1	0
63	90	1	1
66	90	1	1
83	88	1	1
32	87	1	1
35	86	1	1
88	86	1	1
124	85	1	1
15	83	1	1
52	80	1	1
62	80	1	1
92	80	1	1
146	80	1	1
30	79	1	1
42	79	1	1
172	79	1	1
43	78	1	1
29	77	1	1
118	77	1	1
25	76	1	1
148	75	1	1
9	70	1	1
151	70	1	1
169	68	1	1
72	67	1	1
54	65	1	1
150	65	1	1
157	63	1	1
53	61	1	1
44	60	1	1
167	60	1	1
18	58	1	1
171	58	1	1
111	54	1	1
46	53	1	1
98	46	1	1
27	45	1	1
159	38	1	1
37	36	1	1
129	36	1	1
60	32	1	1

## Sheet: EKG-PKI  int2015
case	EKG-PKI	EKG-PKI to 120	ekg-PKI to 90
39	425	0	0
53	205	0	0
23	159	0	0
8	150	0	0
37	147	0	0
1	145	0	0
14	145	0	0
48	144	0	0
7	143	0	0
35	140	0	0
44	140	0	0
2	139	0	0
19	139	0	0
56	135	0	0
13	133	0	0
45	132	0	0
43	130	0	0
38	128	0	0
26	121	0	0
5	120	1	0
18	115	1	0
24	115	1	0
25	115	1	0
40	115	1	0
51	115	1	0
54	115	1	0
10	113	1	0
22	112	1	0
4	111	1	0
3	107	1	0
47	105	1	0
27	102	1	0
20	102	1	0
28	102	1	0
46	102	1	0
55	100	1	0
12	98	1	0
21	97	1	0
30	96	1	0
33	95	1	0
49	95	1	0
52	95	1	0
36	90	1	1
16	85	1	1
42	82	1	1
6	81	1	1
17	79	1	1
41	75	1	1
9	61	1	1
50	57	1	1
34	55	1	1
29	53	1	1
31	52	1	1
15	50	1	1
32	34	1	1
11	31	1	1

## Sheet: tot isch interv 2016
case	tot isch interv
54	1505
146	685
112	650
66	540
94	520
95	520
99	480
53	455
13	433
157	432
47	430
122	370
21	367
12	360
130	360
178	349
17	345
108	345
169	338
36	330
8	327
2	320
76	315
18	305
10	290
127	284
160	281
45	280
156	265
145	260
170	260
6	257
11	256
90	254
96	248
148	245
152	240
32	239
125	233
80	230
137	229
89	223
126	218
147	216
91	215
20	210
173	209
138	205
5	200
120	200
128	192
16	190
109	190
72	185
84	185
111	185
171	181
33	180
50	180
98	180
39	177
22	175
161	173
44	170
101	170
163	170
70	165
51	164
162	164
41	161
52	160
15	155
121	154
150	150
158	147
48	145
35	144
71	144
85	140
9	138
59	138
1	137
42	137
175	135
43	132
62	130
30	128
27	125
88	125
106	125
28	122
29	120
58	120
166	120
107	115
7	111
74	111
24	110
63	110
92	110
151	110
83	109
46	108
118	107
159	103
124	100
164	95
25	92
172	92
129	62
37	61
167	60
60	35
